# Supplementary material for: N-tert-Butyl-2-(2,6-di­chloro­phen­yl)imidazo[1,2-a]pyrazin-3-amine
Source: Acta Crystallogr Sect E Struct Rep Online. 2013 May 25;69(Pt 6):o949–50. doi: 10.1107/S1600536813013640 (PMC3685091; doi:10.1107/S1600536813013640)
Supplement: Supplementary file 1 [file e-69-0o949-sup1.cif]

##############################################################################
#                                                                            #
# This CIF contains the data in a paper accepted for publication in          #
# Acta Crystallographica Section E. It conforms to the requirements of       #
# Notes for Authors for Acta Crystallographica Section E, and has been       #
# peer reviewed under the auspices of the IUCr Commission on Journals.       #
#                                                                            #
# Full details of the Crystallographic Information File format               #
# are given in the paper "The Crystallographic Information File (CIF):       #
# a New Standard Archive File for Crystallography" by S. R. Hall, F. H.      #
# Allen and I. D. Brown [Acta Cryst. (1991), A47, 655-685].                  #
#                                                                            #
# The current version of the core CIF dictionary is obtainable from          #
# ftp://ftp.iucr.org/pub/cif_core.dic.                                       #
#                                                                            #
# Software is freely available for graphical display of the structure(s)     #
# in this CIF. For information consult the CIF software page                 #
# http://www.iucr.org/resources/cif/software.                                #
#                                                                            #
# This file may be used for bona fide research purposes within the           #
# scientific community so long as proper attribution is given to the journal # 
# article from which it was obtained.                                        #
#                                                                            #
##############################################################################
data_global
_audit_creation_method     SHELXL-97
_journal_date_recd_electronic     2013-05-13
_journal_date_accepted     2013-05-17
_journal_name_full     'Acta Crystallographica, Section E'
_journal_year     2013
_journal_volume     69
_journal_issue      6
_journal_page_first     o949
_journal_page_last     o950
_journal_paper_category     QO
_journal_paper_doi     10.1107/S1600536813013640
_journal_coeditor_code     SU2601
_publ_contact_author_name     'Devadasan Velmurugan'
_publ_contact_author_address
;  CAS in Crystallography and Biophysics
   University of madras
   Maraimalai campus(guindy campus)
   Chennai 600 025
   India
;
_publ_contact_author_email     'shirai2011@gmail.com'
_publ_contact_author_fax     '044 091 2499 3057'
_publ_contact_author_phone     '044 091 24484170'
_publ_section_title
;
<i>N</i>-<i>tert</i>-Butyl-2-(2,6-dichlorophenyl)imidazo[1,2-a]pyrazin-3-amine
;
loop_
    _publ_author_name
    _publ_author_address
    'Zeenat Fatima'
;
    Centre of Advanced Study in Crystallography and Biophysics
    University of Madras
    Guindy Campus
    Chennai 600 025
    India
;
    ' Thothadri Srinivasan'
;
    Centre of Advanced Study in Crystallography and Biophysics
    University of Madras
    Guindy Campus
    Chennai 600 025
    India
;
    'Suman Koorathota'
;
    Organic Chemistry Division
    Central Leather Research Institute
    Adyar
    Chennai 600 020
    India
;
    ' Sathiah Thennarasu'
;
    Organic Chemistry Division
    Central Leather Research Institute
    Adyar
    Chennai 600 020
    India
;
    'Devadasan Velmurugan'
;
    Centre of Advanced Study in Crystallography and Biophysics
    University of Madras
    Guindy Campus
    Chennai 600 025
    India
;
data_I
_audit_creation_method     SHELXL-97
_chemical_name_systematic
;
<i>N</i>-<i>tert</i>-Butyl-2-(2,6-dichlorophenyl)imidazo[1,2-a]pyrazin-3-amine
;
_chemical_name_common     ?
_chemical_formula_moiety     'C16 H16 Cl2 N4'
_chemical_formula_sum     'C16 H16 Cl2 N4'
_chemical_formula_iupac     'C16 H16 Cl2 N4'
_chemical_formula_weight     335.23
_chemical_melting_point     ?
_symmetry_cell_setting     triclinic
_symmetry_space_group_name_H-M     'P -1'
_symmetry_space_group_name_Hall     '-P 1'
loop_
    _symmetry_equiv_pos_as_xyz
    'x, y, z'
    '-x, -y, -z'
_cell_length_a     8.1482(4)
_cell_length_b     9.8553(5)
_cell_length_c     11.5265(6)
_cell_angle_alpha     93.218(2)
_cell_angle_beta     99.320(3)
_cell_angle_gamma     113.026(2)
_cell_volume     833.31(7)
_cell_formula_units_Z     2
_cell_measurement_reflns_used     3438
_cell_measurement_theta_min     1.81
_cell_measurement_theta_max     26.53
_cell_measurement_temperature     293(2)
_exptl_crystal_description     Block
_exptl_crystal_colour     Colourless
_exptl_crystal_size_max     0.30
_exptl_crystal_size_mid     0.25
_exptl_crystal_size_min     0.20
_exptl_crystal_density_diffrn     1.336
_exptl_crystal_density_meas     ?
_exptl_crystal_density_method     'not measured'
_exptl_crystal_F_000     348
_exptl_absorpt_coefficient_mu     0.391
_exptl_absorpt_correction_type     multi-scan
_exptl_absorpt_process_details     '(<i>SADABS</i>; Bruker, 2008)'
_exptl_absorpt_correction_T_min     0.8918
_exptl_absorpt_correction_T_max     0.9259
_exptl_special_details     ?
_diffrn_ambient_temperature     293(2)
_diffrn_radiation_type     MoK\a
_diffrn_radiation_wavelength     0.71073
_diffrn_radiation_source     'fine-focus sealed tube'
_diffrn_radiation_monochromator     graphite
_diffrn_measurement_device_type     'Bruker SMART APEXII area-detector'
_diffrn_measurement_method     '\w and \f scans'
_diffrn_detector_area_resol_mean     ?
_diffrn_reflns_number     12583
_diffrn_reflns_av_R_equivalents     0.0262
_diffrn_reflns_av_sigmaI/netI     0.0186
_diffrn_reflns_theta_min     1.81
_diffrn_reflns_theta_max     26.53
_diffrn_reflns_theta_full     26.53
_diffrn_measured_fraction_theta_max     0.990
_diffrn_measured_fraction_theta_full     0.990
_diffrn_reflns_limit_h_min     -10
_diffrn_reflns_limit_h_max     10
_diffrn_reflns_limit_k_min     -12
_diffrn_reflns_limit_k_max     12
_diffrn_reflns_limit_l_min     -14
_diffrn_reflns_limit_l_max     14
_diffrn_standards_number     ?
_diffrn_standards_interval_count     ?
_diffrn_standards_interval_time     ?
_diffrn_standards_decay_%     ?
_refine_special_details
;
 Refinement of F^2^ against ALL reflections.  The weighted R-factor wR and
 goodness of fit S are based on F^2^, conventional R-factors R are based
 on F, with F set to zero for negative F^2^. The threshold expression of
 F^2^ > 2sigma(F^2^) is used only for calculating R-factors(gt) etc. and is
 not relevant to the choice of reflections for refinement.  R-factors based
 on F^2^ are statistically about twice as large as those based on F, and R-
 factors based on ALL data will be even larger.
;
_reflns_number_total     3438
_reflns_number_gt     2941
_reflns_threshold_expression     I>2sigma(I)
_refine_ls_structure_factor_coef     Fsqd
_refine_ls_matrix_type     full
_refine_ls_R_factor_all     0.0462
_refine_ls_R_factor_gt     0.0401
_refine_ls_wR_factor_gt     0.1141
_refine_ls_wR_factor_ref     0.1201
_refine_ls_goodness_of_fit_ref     1.048
_refine_ls_restrained_S_all     1.048
_refine_ls_number_reflns     3438
_refine_ls_number_parameters     203
_refine_ls_number_restraints     0
_refine_ls_hydrogen_treatment     constr
_refine_ls_weighting_scheme     calc
_refine_ls_weighting_details
         'calc w=1/[\s^2^(Fo^2^)+(0.0616P)^2^+0.2520P] where P=(Fo^2^+2Fc^2^)/3'
_atom_sites_solution_hydrogens     geom
_atom_sites_solution_primary     direct
_atom_sites_solution_secondary     difmap
_refine_ls_shift/su_max     0.000
_refine_ls_shift/su_mean     0.000
_refine_diff_density_max     0.335
_refine_diff_density_min     -0.401
_refine_ls_extinction_method     'SHELXL97 (Sheldrick, 2008)'
_refine_ls_extinction_coef     0.029(4)
_refine_ls_extinction_expression
                                  'Fc^*^=kFc[1+0.001xFc^2^\l^3^/sin(2\q)]^-1/4^'
loop_
    _atom_type_symbol
    _atom_type_description
    _atom_type_scat_dispersion_real
    _atom_type_scat_dispersion_imag
    _atom_type_scat_source
    'C' 'C' 0.0033 0.0016
                         'International Tables Vol C Tables 4.2.6.8 and 6.1.1.4'
    'H' 'H' 0.0000 0.0000
                         'International Tables Vol C Tables 4.2.6.8 and 6.1.1.4'
    'N' 'N' 0.0061 0.0033
                         'International Tables Vol C Tables 4.2.6.8 and 6.1.1.4'
    'Cl' 'Cl' 0.1484 0.1585
                         'International Tables Vol C Tables 4.2.6.8 and 6.1.1.4'
_computing_data_collection     'APEX2 (Bruker, 2008)'
_computing_cell_refinement     'SAINT (Bruker, 2008)'
_computing_data_reduction     'SAINT (Bruker, 2008)'
_computing_structure_solution     'SHELXS97 (Sheldrick, 2008)'
_computing_structure_refinement     'SHELXL97 (Sheldrick, 2008)'
_computing_molecular_graphics     'ORTEP-3 for Windows (Farrugia, 2012)'
_computing_publication_material
                            'SHELXL97 (Sheldrick, 2008) and PLATON (Spek, 2009)'
loop_
    _atom_site_type_symbol
    _atom_site_label
    _atom_site_fract_x
    _atom_site_fract_y
    _atom_site_fract_z
    _atom_site_U_iso_or_equiv
    _atom_site_adp_type
    _atom_site_calc_flag
    _atom_site_refinement_flags
    _atom_site_occupancy
    _atom_site_symmetry_multiplicity
    _atom_site_disorder_assembly
    _atom_site_disorder_group
    C C1 0.8515(3) 0.3445(2) -0.14305(16) 0.0590(5) Uani d . 1 1 . .
    H H1 0.8278 0.3957 -0.2044 0.071 Uiso calc R 1 1 . .
    C C2 0.8018(2) 0.3676(2) -0.04035(15) 0.0490(4) Uani d . 1 1 . .
    H H2 0.7462 0.4327 -0.0307 0.059 Uiso calc R 1 1 . .
    C C3 0.9215(2) 0.19622(19) 0.03479(14) 0.0428(4) Uani d . 1 1 . .
    C C4 0.9674(3) 0.1803(2) -0.07708(15) 0.0573(5) Uani d . 1 1 . .
    H H4 1.0238 0.1165 -0.0894 0.069 Uiso calc R 1 1 . .
    C C5 0.8067(2) 0.29067(17) 0.16413(13) 0.0374(3) Uani d . 1 1 . .
    C C6 0.8760(2) 0.19427(17) 0.21161(13) 0.0386(3) Uani d . 1 1 . .
    C C7 0.8730(2) 0.15258(17) 0.33280(13) 0.0412(4) Uani d . 1 1 . .
    C C8 0.9765(2) 0.25222(19) 0.43377(14) 0.0466(4) Uani d . 1 1 . .
    C C9 0.9642(3) 0.2172(2) 0.54712(16) 0.0618(5) Uani d . 1 1 . .
    H H9 1.0343 0.2872 0.6126 0.074 Uiso calc R 1 1 . .
    C C10 0.8473(4) 0.0779(3) 0.56200(17) 0.0737(6) Uani d . 1 1 . .
    H H10 0.8378 0.0534 0.6381 0.088 Uiso calc R 1 1 . .
    C C11 0.7438(4) -0.0259(2) 0.46540(18) 0.0711(6) Uani d . 1 1 . .
    H H11 0.6652 -0.1206 0.4757 0.085 Uiso calc R 1 1 . .
    C C12 0.7582(3) 0.0125(2) 0.35278(16) 0.0543(4) Uani d . 1 1 . .
    C C13 0.5310(2) 0.3227(2) 0.20642(16) 0.0529(4) Uani d . 1 1 . .
    C C14 0.4269(3) 0.2237(5) 0.0930(3) 0.1323(15) Uani d . 1 1 . .
    H H14A 0.4406 0.2817 0.0282 0.198 Uiso calc R 1 1 . .
    H H14B 0.3004 0.1768 0.0967 0.198 Uiso calc R 1 1 . .
    H H14C 0.4727 0.1489 0.0811 0.198 Uiso calc R 1 1 . .
    C C15 0.4854(5) 0.4564(4) 0.2163(4) 0.1293(15) Uani d . 1 1 . .
    H H15A 0.5521 0.5183 0.2900 0.194 Uiso calc R 1 1 . .
    H H15B 0.3572 0.4243 0.2137 0.194 Uiso calc R 1 1 . .
    H H15C 0.5178 0.5118 0.1516 0.194 Uiso calc R 1 1 . .
    C C16 0.4855(4) 0.2406(4) 0.3101(3) 0.1010(10) Uani d . 1 1 . .
    H H16A 0.5025 0.1498 0.3006 0.151 Uiso calc R 1 1 . .
    H H16B 0.3611 0.2180 0.3144 0.151 Uiso calc R 1 1 . .
    H H16C 0.5639 0.3012 0.3817 0.151 Uiso calc R 1 1 . .
    N N1 0.9338(2) 0.2515(2) -0.16355(13) 0.0635(4) Uani d . 1 1 . .
    N N2 0.9474(2) 0.13643(16) 0.13275(12) 0.0466(3) Uani d . 1 1 . .
    N N3 0.83689(17) 0.29093(14) 0.04973(11) 0.0386(3) Uani d . 1 1 . .
    N N4 0.72957(19) 0.38082(15) 0.20777(13) 0.0471(3) Uani d . 1 1 . .
    H H4A 0.7978 0.4719 0.2361 0.057 Uiso calc R 1 1 . .
    Cl Cl1 1.12956(7) 0.42849(6) 0.41790(4) 0.0670(2) Uani d . 1 1 . .
    Cl Cl2 0.62201(10) -0.11935(6) 0.23322(5) 0.0897(3) Uani d . 1 1 . .
loop_
    _atom_site_aniso_label
    _atom_site_aniso_U_11
    _atom_site_aniso_U_22
    _atom_site_aniso_U_33
    _atom_site_aniso_U_12
    _atom_site_aniso_U_13
    _atom_site_aniso_U_23
    C1 0.0591(11) 0.0737(12) 0.0376(9) 0.0192(9) 0.0069(8) 0.0206(8)
    C2 0.0468(9) 0.0563(10) 0.0433(9) 0.0191(8) 0.0079(7) 0.0192(7)
    C3 0.0458(8) 0.0510(9) 0.0335(8) 0.0213(7) 0.0092(6) 0.0038(6)
    C4 0.0675(12) 0.0724(12) 0.0367(9) 0.0316(10) 0.0160(8) 0.0033(8)
    C5 0.0377(7) 0.0415(7) 0.0325(7) 0.0145(6) 0.0092(6) 0.0062(6)
    C6 0.0440(8) 0.0432(8) 0.0302(7) 0.0191(6) 0.0081(6) 0.0047(6)
    C7 0.0520(9) 0.0461(8) 0.0309(7) 0.0244(7) 0.0101(6) 0.0076(6)
    C8 0.0552(10) 0.0493(9) 0.0363(8) 0.0215(8) 0.0109(7) 0.0055(7)
    C9 0.0847(14) 0.0649(11) 0.0316(8) 0.0274(10) 0.0090(8) 0.0024(8)
    C10 0.1114(18) 0.0719(13) 0.0364(10) 0.0311(13) 0.0228(11) 0.0187(9)
    C11 0.1029(17) 0.0547(11) 0.0495(11) 0.0206(11) 0.0241(11) 0.0198(9)
    C12 0.0718(12) 0.0473(9) 0.0394(9) 0.0199(8) 0.0099(8) 0.0067(7)
    C13 0.0517(10) 0.0700(11) 0.0510(10) 0.0342(9) 0.0207(8) 0.0183(9)
    C14 0.0456(13) 0.225(4) 0.092(2) 0.0308(19) 0.0034(13) -0.041(2)
    C15 0.121(3) 0.123(3) 0.221(4) 0.095(2) 0.105(3) 0.087(3)
    C16 0.0738(16) 0.136(2) 0.113(2) 0.0448(17) 0.0477(16) 0.076(2)
    N1 0.0727(11) 0.0839(12) 0.0337(8) 0.0292(9) 0.0157(7) 0.0109(7)
    N2 0.0590(8) 0.0559(8) 0.0350(7) 0.0324(7) 0.0130(6) 0.0071(6)
    N3 0.0375(6) 0.0449(7) 0.0317(6) 0.0144(5) 0.0071(5) 0.0083(5)
    N4 0.0487(8) 0.0432(7) 0.0548(8) 0.0213(6) 0.0177(6) 0.0064(6)
    Cl1 0.0707(3) 0.0591(3) 0.0495(3) 0.0047(2) 0.0110(2) 0.0012(2)
    Cl2 0.1200(5) 0.0537(3) 0.0557(3) -0.0004(3) 0.0043(3) -0.0005(2)
_geom_special_details
;
 All esds (except the esd in the dihedral angle between two l.s. planes)
 are estimated using the full covariance matrix.  The cell esds are taken
 into account individually in the estimation of esds in distances, angles
 and torsion angles; correlations between esds in cell parameters are only
 used when they are defined by crystal symmetry.  An approximate (isotropic)
 treatment of cell esds is used for estimating esds involving l.s. planes.
;
loop_
    _geom_bond_atom_site_label_1
    _geom_bond_atom_site_label_2
    _geom_bond_site_symmetry_2
    _geom_bond_distance
    _geom_bond_publ_flag
    C1 C2 . 1.347(3) ?
    C1 N1 . 1.362(3) ?
    C1 H1 . 0.9300 ?
    C2 N3 . 1.376(2) ?
    C2 H2 . 0.9300 ?
    C3 N2 . 1.327(2) ?
    C3 N3 . 1.378(2) ?
    C3 C4 . 1.417(2) ?
    C4 N1 . 1.304(3) ?
    C4 H4 . 0.9300 ?
    C5 C6 . 1.378(2) ?
    C5 N3 . 1.3800(19) ?
    C5 N4 . 1.388(2) ?
    C6 N2 . 1.3650(19) ?
    C6 C7 . 1.479(2) ?
    C7 C12 . 1.389(2) ?
    C7 C8 . 1.391(2) ?
    C8 C9 . 1.379(2) ?
    C8 Cl1 . 1.7383(18) ?
    C9 C10 . 1.370(3) ?
    C9 H9 . 0.9300 ?
    C10 C11 . 1.375(3) ?
    C10 H10 . 0.9300 ?
    C11 C12 . 1.383(3) ?
    C11 H11 . 0.9300 ?
    C12 Cl2 . 1.7307(19) ?
    C13 N4 . 1.487(2) ?
    C13 C14 . 1.494(3) ?
    C13 C16 . 1.496(3) ?
    C13 C15 . 1.506(3) ?
    C14 H14A . 0.9600 ?
    C14 H14B . 0.9600 ?
    C14 H14C . 0.9600 ?
    C15 H15A . 0.9600 ?
    C15 H15B . 0.9600 ?
    C15 H15C . 0.9600 ?
    C16 H16A . 0.9600 ?
    C16 H16B . 0.9600 ?
    C16 H16C . 0.9600 ?
    N4 H4A . 0.8600 ?
loop_
    _geom_angle_atom_site_label_1
    _geom_angle_atom_site_label_2
    _geom_angle_atom_site_label_3
    _geom_angle_site_symmetry_1
    _geom_angle_site_symmetry_3
    _geom_angle
    _geom_angle_publ_flag
    C2 C1 N1 . . 124.75(17) ?
    C2 C1 H1 . . 117.6 ?
    N1 C1 H1 . . 117.6 ?
    C1 C2 N3 . . 117.18(17) ?
    C1 C2 H2 . . 121.4 ?
    N3 C2 H2 . . 121.4 ?
    N2 C3 N3 . . 111.51(13) ?
    N2 C3 C4 . . 131.36(16) ?
    N3 C3 C4 . . 117.12(15) ?
    N1 C4 C3 . . 122.75(18) ?
    N1 C4 H4 . . 118.6 ?
    C3 C4 H4 . . 118.6 ?
    C6 C5 N3 . . 104.18(13) ?
    C6 C5 N4 . . 134.65(14) ?
    N3 C5 N4 . . 121.10(13) ?
    N2 C6 C5 . . 112.36(13) ?
    N2 C6 C7 . . 122.10(13) ?
    C5 C6 C7 . . 125.53(13) ?
    C12 C7 C8 . . 115.75(14) ?
    C12 C7 C6 . . 121.53(14) ?
    C8 C7 C6 . . 122.64(14) ?
    C9 C8 C7 . . 122.83(17) ?
    C9 C8 Cl1 . . 117.98(14) ?
    C7 C8 Cl1 . . 119.18(12) ?
    C10 C9 C8 . . 119.10(18) ?
    C10 C9 H9 . . 120.4 ?
    C8 C9 H9 . . 120.4 ?
    C9 C10 C11 . . 120.58(18) ?
    C9 C10 H10 . . 119.7 ?
    C11 C10 H10 . . 119.7 ?
    C10 C11 C12 . . 119.06(19) ?
    C10 C11 H11 . . 120.5 ?
    C12 C11 H11 . . 120.5 ?
    C11 C12 C7 . . 122.66(17) ?
    C11 C12 Cl2 . . 117.84(15) ?
    C7 C12 Cl2 . . 119.48(13) ?
    N4 C13 C14 . . 109.91(16) ?
    N4 C13 C16 . . 111.05(16) ?
    C14 C13 C16 . . 110.3(3) ?
    N4 C13 C15 . . 106.32(19) ?
    C14 C13 C15 . . 110.4(3) ?
    C16 C13 C15 . . 108.7(2) ?
    C13 C14 H14A . . 109.5 ?
    C13 C14 H14B . . 109.5 ?
    H14A C14 H14B . . 109.5 ?
    C13 C14 H14C . . 109.5 ?
    H14A C14 H14C . . 109.5 ?
    H14B C14 H14C . . 109.5 ?
    C13 C15 H15A . . 109.5 ?
    C13 C15 H15B . . 109.5 ?
    H15A C15 H15B . . 109.5 ?
    C13 C15 H15C . . 109.5 ?
    H15A C15 H15C . . 109.5 ?
    H15B C15 H15C . . 109.5 ?
    C13 C16 H16A . . 109.5 ?
    C13 C16 H16B . . 109.5 ?
    H16A C16 H16B . . 109.5 ?
    C13 C16 H16C . . 109.5 ?
    H16A C16 H16C . . 109.5 ?
    H16B C16 H16C . . 109.5 ?
    C4 N1 C1 . . 117.39(16) ?
    C3 N2 C6 . . 104.55(13) ?
    C2 N3 C3 . . 120.81(14) ?
    C2 N3 C5 . . 131.78(14) ?
    C3 N3 C5 . . 107.39(12) ?
    C5 N4 C13 . . 121.18(14) ?
    C5 N4 H4A . . 119.4 ?
    C13 N4 H4A . . 119.4 ?
loop_
    _geom_torsion_atom_site_label_1
    _geom_torsion_atom_site_label_2
    _geom_torsion_atom_site_label_3
    _geom_torsion_atom_site_label_4
    _geom_torsion_site_symmetry_1
    _geom_torsion_site_symmetry_2
    _geom_torsion_site_symmetry_3
    _geom_torsion_site_symmetry_4
    _geom_torsion
    _geom_torsion_publ_flag
    N1 C1 C2 N3 . . . . -0.2(3) ?
    N2 C3 C4 N1 . . . . -178.52(19) ?
    N3 C3 C4 N1 . . . . 0.4(3) ?
    N3 C5 C6 N2 . . . . 0.31(18) ?
    N4 C5 C6 N2 . . . . -176.49(17) ?
    N3 C5 C6 C7 . . . . -178.54(14) ?
    N4 C5 C6 C7 . . . . 4.7(3) ?
    N2 C6 C7 C12 . . . . -71.1(2) ?
    C5 C6 C7 C12 . . . . 107.6(2) ?
    N2 C6 C7 C8 . . . . 112.39(19) ?
    C5 C6 C7 C8 . . . . -68.9(2) ?
    C12 C7 C8 C9 . . . . -1.6(3) ?
    C6 C7 C8 C9 . . . . 175.10(17) ?
    C12 C7 C8 Cl1 . . . . 177.99(13) ?
    C6 C7 C8 Cl1 . . . . -5.3(2) ?
    C7 C8 C9 C10 . . . . 0.9(3) ?
    Cl1 C8 C9 C10 . . . . -178.66(18) ?
    C8 C9 C10 C11 . . . . 0.2(4) ?
    C9 C10 C11 C12 . . . . -0.5(4) ?
    C10 C11 C12 C7 . . . . -0.3(4) ?
    C10 C11 C12 Cl2 . . . . -178.48(19) ?
    C8 C7 C12 C11 . . . . 1.3(3) ?
    C6 C7 C12 C11 . . . . -175.48(19) ?
    C8 C7 C12 Cl2 . . . . 179.44(13) ?
    C6 C7 C12 Cl2 . . . . 2.7(2) ?
    C3 C4 N1 C1 . . . . 0.2(3) ?
    C2 C1 N1 C4 . . . . -0.3(3) ?
    N3 C3 N2 C6 . . . . 0.44(19) ?
    C4 C3 N2 C6 . . . . 179.42(19) ?
    C5 C6 N2 C3 . . . . -0.46(19) ?
    C7 C6 N2 C3 . . . . 178.43(15) ?
    C1 C2 N3 C3 . . . . 0.8(2) ?
    C1 C2 N3 C5 . . . . 178.89(16) ?
    N2 C3 N3 C2 . . . . 178.22(14) ?
    C4 C3 N3 C2 . . . . -0.9(2) ?
    N2 C3 N3 C5 . . . . -0.26(18) ?
    C4 C3 N3 C5 . . . . -179.40(15) ?
    C6 C5 N3 C2 . . . . -178.28(16) ?
    N4 C5 N3 C2 . . . . -0.9(3) ?
    C6 C5 N3 C3 . . . . -0.03(16) ?
    N4 C5 N3 C3 . . . . 177.31(14) ?
    C6 C5 N4 C13 . . . . -87.5(2) ?
    N3 C5 N4 C13 . . . . 96.14(18) ?
    C14 C13 N4 C5 . . . . -40.2(3) ?
    C16 C13 N4 C5 . . . . 82.2(2) ?
    C15 C13 N4 C5 . . . . -159.7(2) ?
loop_
    _geom_hbond_atom_site_label_D
    _geom_hbond_atom_site_label_H
    _geom_hbond_atom_site_label_A
    _geom_hbond_site_symmetry_A
    _geom_hbond_distance_DH
    _geom_hbond_distance_HA
    _geom_hbond_distance_DA
    _geom_hbond_angle_DHA
    C4 H4 N2 2_755 0.93 2.62 3.500(3) 158
_iucr_refine_instructions_details
;
TITL 4A in P-1
CELL  0.71073   8.1482   9.8553  11.5265   93.218   99.320  113.026
ZERR     2.00   0.0004   0.0005   0.0006    0.002    0.003    0.002
LATT   1
SFAC  C    H    N    CL
UNIT  32   32   8    4
MERG   2
FMAP   2
PLAN   25
L.S.   10
BOND $H
ACTA
CONF
SIZE 0.20 0.25 0.30
WGHT    0.061600    0.252000
EXTI    0.028709
FVAR       0.32297
C1    1    0.851463    0.344485   -0.143047    11.00000    0.05912    0.07368 =
         0.03761    0.02061    0.00688    0.01922
AFIX  43
H1    2    0.827782    0.395737   -0.204416    11.00000   -1.20000
AFIX   0
C2    1    0.801848    0.367644   -0.040351    11.00000    0.04675    0.05631 =
         0.04333    0.01922    0.00787    0.01912
AFIX  43
H2    2    0.746246    0.432748   -0.030739    11.00000   -1.20000
AFIX   0
C3    1    0.921454    0.196215    0.034795    11.00000    0.04576    0.05105 =
         0.03346    0.00383    0.00917    0.02132
C4    1    0.967362    0.180326   -0.077077    11.00000    0.06751    0.07242 =
         0.03668    0.00328    0.01601    0.03165
AFIX  43
H4    2    1.023807    0.116484   -0.089355    11.00000   -1.20000
AFIX   0
C5    1    0.806687    0.290674    0.164134    11.00000    0.03774    0.04153 =
         0.03251    0.00619    0.00921    0.01451
C6    1    0.875951    0.194275    0.211607    11.00000    0.04401    0.04324 =
         0.03017    0.00470    0.00807    0.01915
C7    1    0.872967    0.152576    0.332802    11.00000    0.05198    0.04612 =
         0.03087    0.00757    0.01007    0.02444
C8    1    0.976475    0.252217    0.433772    11.00000    0.05517    0.04933 =
         0.03627    0.00552    0.01087    0.02154
C9    1    0.964177    0.217206    0.547122    11.00000    0.08465    0.06494 =
         0.03156    0.00240    0.00903    0.02741
AFIX  43
H9    2    1.034278    0.287187    0.612572    11.00000   -1.20000
AFIX   0
C10   1    0.847269    0.077910    0.562000    11.00000    0.11136    0.07186 =
         0.03638    0.01873    0.02277    0.03106
AFIX  43
H10   2    0.837839    0.053377    0.638101    11.00000   -1.20000
AFIX   0
C11   1    0.743770   -0.025921    0.465399    11.00000    0.10293    0.05470 =
         0.04954    0.01978    0.02410    0.02057
AFIX  43
H11   2    0.665169   -0.120648    0.475659    11.00000   -1.20000
AFIX   0
C12   1    0.758229    0.012527    0.352778    11.00000    0.07184    0.04732 =
         0.03938    0.00673    0.00991    0.01987
C13   1    0.531014    0.322701    0.206424    11.00000    0.05168    0.07004 =
         0.05105    0.01832    0.02069    0.03423
C14   1    0.426877    0.223686    0.092972    11.00000    0.04558    0.22468 =
         0.09220   -0.04053    0.00344    0.03083
AFIX 137
H14A  2    0.440571    0.281701    0.028209    11.00000   -1.50000
H14B  2    0.300408    0.176783    0.096742    11.00000   -1.50000
H14C  2    0.472737    0.148946    0.081062    11.00000   -1.50000
AFIX   0
C15   1    0.485397    0.456402    0.216329    11.00000    0.12119    0.12344 =
         0.22086    0.08746    0.10539    0.09522
AFIX 137
H15A  2    0.552060    0.518294    0.290009    11.00000   -1.50000
H15B  2    0.357244    0.424309    0.213691    11.00000   -1.50000
H15C  2    0.517802    0.511842    0.151602    11.00000   -1.50000
AFIX   0
C16   1    0.485538    0.240580    0.310077    11.00000    0.07382    0.13593 =
         0.11337    0.07646    0.04766    0.04477
AFIX 137
H16A  2    0.502465    0.149808    0.300629    11.00000   -1.50000
H16B  2    0.361087    0.218030    0.314422    11.00000   -1.50000
H16C  2    0.563873    0.301191    0.381708    11.00000   -1.50000
AFIX   0
N1    3    0.933797    0.251459   -0.163552    11.00000    0.07269    0.08385 =
         0.03370    0.01090    0.01574    0.02916
N2    3    0.947418    0.136432    0.132748    11.00000    0.05896    0.05591 =
         0.03502    0.00707    0.01302    0.03239
N3    3    0.836892    0.290928    0.049731    11.00000    0.03749    0.04490 =
         0.03174    0.00830    0.00706    0.01440
N4    3    0.729574    0.380818    0.207774    11.00000    0.04866    0.04315 =
         0.05481    0.00643    0.01770    0.02134
AFIX  43
H4A   2    0.797827    0.471914    0.236105    11.00000   -1.20000
AFIX   0
CL1   4    1.129556    0.428493    0.417898    11.00000    0.07071    0.05909 =
         0.04946    0.00120    0.01098    0.00470
CL2   4    0.622007   -0.119349    0.233218    11.00000    0.12001    0.05372 =
         0.05569   -0.00053    0.00428   -0.00041
HKLF 4
REM  4A in P-1
REM R1 =  0.0401 for   2941 Fo > 4sig(Fo)  and  0.0462 for all   3438 data
REM    203 parameters refined using      0 restraints
END
WGHT      0.0601      0.2601
REM Highest difference peak  0.335,  deepest hole -0.401,  1-sigma level  0.041
Q1    1   0.7976  0.4204  0.2924  11.00000  0.05    0.34
Q2    1   0.8769  0.1776  0.2715  11.00000  0.05    0.21
Q3    1   1.1295  0.3413  0.4320  11.00000  0.05    0.20
Q4    1   0.8652  0.2682  0.2019  11.00000  0.05    0.20
Q5    1   0.8231  0.3010  0.1074  11.00000  0.05    0.20
Q6    1   0.7969  0.2164  0.1839  11.00000  0.05    0.20
Q7    1   0.4487  0.3833  0.1064  11.00000  0.05    0.19
Q8    1   0.5684 -0.0914  0.2772  11.00000  0.05    0.19
Q9    1   0.7203 -0.1192  0.2637  11.00000  0.05    0.18
Q10   1   0.9505  0.1338  0.5494  11.00000  0.05    0.17
Q11   1   0.4579  0.1082  0.2167  11.00000  0.05    0.16
Q12   1   0.8832  0.3907 -0.0853  11.00000  0.05    0.15
Q13   1   0.8083  0.3181  0.0054  11.00000  0.05    0.15
Q14   1   0.7581  0.3166  0.1897  11.00000  0.05    0.15
Q15   1   0.8948  0.2659  0.0430  11.00000  0.05    0.15
Q16   1   0.9555  0.1945  0.3793  11.00000  0.05    0.15
Q17   1   0.4354  0.1508  0.1563  11.00000  0.05    0.15
Q18   1   0.5008  0.4195  0.2790  11.00000  0.05    0.15
Q19   1   0.9264  0.1630 -0.0244  11.00000  0.05    0.15
Q20   1   0.8504  0.0775  0.3424  11.00000  0.05    0.14
Q21   1   0.5519  0.1865  0.3429  11.00000  0.05    0.14
Q22   1   0.5687  0.5625  0.1974  11.00000  0.05    0.14
Q23   1   0.6277  0.3399  0.2078  11.00000  0.05    0.14
Q24   1   0.9752  0.0787  0.1338  11.00000  0.05    0.14
Q25   1   0.5108  0.2724  0.2438  11.00000  0.05    0.13
;
