# Supplementary material for: N-tert-Butyl-2-(2,6-di­chloro­phen­yl)imidazo[1,2-a]pyrazin-3-amine
Source: Acta Crystallogr Sect E Struct Rep Online. 2013 May 25;69(Pt 6):o949–50. doi: 10.1107/S1600536813013640 (PMC3685091; doi:10.1107/S1600536813013640)
Supplement: Supplementary file 2 [file e-69-0o949-Isup2.hkl]

#
# h,k,l, Fc-squared, Fo-squared, sigma(Fo-squared) and status flag
#
data_I
_shelx_title ' 4A in P-1'
_shelx_refln_list_code          4
_shelx_F_calc_maximum      114.82
_exptl_crystal_F_000       348.00
_reflns_d_resolution_high  0.7955
 
loop_
 _symmetry_equiv_pos_as_xyz
 'x, y, z'
 '-x, -y, -z'
 
_cell_length_a     8.1482
_cell_length_b     9.8553
_cell_length_c    11.5265
_cell_angle_alpha  93.218
_cell_angle_beta   99.320
_cell_angle_gamma 113.026
 
_shelx_F_squared_multiplier     1.000
 
loop_
 _refln_index_h
 _refln_index_k
 _refln_index_l
 _refln_F_squared_calc
 _refln_F_squared_meas
 _refln_F_squared_sigma
 _refln_observed_status
   1   0   0     3099.57     3005.49     40.05 o
   2   0   0      551.07      589.76      6.62 o
   3   0   0     1173.65     1242.84     15.02 o
   4   0   0      143.18      117.25      1.58 o
   5   0   0        2.56        4.85      0.27 o
   6   0   0        5.72        5.83      0.38 o
   7   0   0       15.52       18.27      1.01 o
   8   0   0        5.02        6.45      0.67 o
   9   0   0        1.83        1.15      0.86 o
  -9   1   0        0.96        0.77      0.86 o
  -8   1   0        8.15        8.23      0.60 o
  -7   1   0      149.36      143.26      2.61 o
  -6   1   0      130.91      156.37      2.73 o
  -5   1   0        0.86        1.09      0.16 o
  -4   1   0       88.58      101.37      1.37 o
  -3   1   0      800.01      817.08      9.15 o
  -2   1   0     7257.13     6897.55     89.96 o
  -1   1   0     2145.81     1988.95     35.82 o
   0   1   0       89.37      101.43      2.17 o
   1   1   0     1844.32     1878.37     17.69 o
   2   1   0     5761.66     5885.60     62.43 o
   3   1   0     1153.94     1184.12     13.49 o
   4   1   0       80.09       84.92      1.22 o
   5   1   0      184.92      182.38      2.46 o
   6   1   0        2.22        1.68      0.35 o
   7   1   0        7.19        8.70      1.01 o
   8   1   0        1.28        1.14      0.51 o
  -9   2   0        0.43        0.74      0.51 o
  -8   2   0       25.32       24.05      1.01 o
  -7   2   0       18.67       17.52      0.64 o
  -6   2   0        4.66        3.49      0.28 o
  -5   2   0       24.18       17.24      0.42 o
  -4   2   0      517.28      559.92      7.41 o
  -3   2   0     1248.05     1271.95     16.60 o
  -2   2   0    13183.86    11011.08    494.12 o
  -1   2   0      103.13      131.82      1.67 o
   0   2   0     2137.65     2065.34     31.39 o
   1   2   0     1973.92     2079.73     22.01 o
   2   2   0      195.49      207.09      2.31 o
   3   2   0      213.74      237.32      2.87 o
   4   2   0      102.68      111.70      1.59 o
   5   2   0       23.73       23.37      0.61 o
   6   2   0       85.19       85.88      1.87 o
   7   2   0        0.86        0.62      0.47 o
   8   2   0       11.95       11.97      2.78 o
  -9   3   0        0.14        0.12      0.51 o
  -8   3   0        2.13        1.43      0.38 o
  -7   3   0        3.62        3.74      0.39 o
  -6   3   0       35.02       38.30      0.89 o
  -5   3   0        0.40       -0.13      0.13 o
  -4   3   0      666.65      667.03      9.86 o
  -3   3   0      126.44      126.13      1.73 o
  -2   3   0     1051.62     1152.14     16.56 o
  -1   3   0      226.13      231.75      3.57 o
   0   3   0      349.18      321.14      3.74 o
   1   3   0     1028.45     1047.58     11.11 o
   2   3   0     1965.46     2079.69     21.97 o
   3   3   0     1341.37     1396.55     16.95 o
   4   3   0      103.88      103.24      1.68 o
   5   3   0      122.89      113.95      1.90 o
   6   3   0        6.07        7.25      0.57 o
   7   3   0        0.59        0.48      0.67 o
 -10   4   0        4.10        6.04      0.81 o
  -9   4   0        0.01        0.00      0.39 o
  -8   4   0        1.32        0.63      0.29 o
  -7   4   0       54.23       59.62      1.30 o
  -6   4   0       90.01       87.32      1.95 o
  -5   4   0      178.83      195.02      3.06 o
  -4   4   0     2411.23     2513.15     29.38 o
  -3   4   0       22.82       13.16      0.46 o
  -2   4   0        8.26       15.65      0.38 o
  -1   4   0       98.63       86.60      1.55 o
   0   4   0      161.95      186.61      2.24 o
   1   4   0      516.11      552.14      6.40 o
   2   4   0      346.54      323.08      3.91 o
   3   4   0        4.84        2.81      0.24 o
   4   4   0        0.33        0.38      0.40 o
   5   4   0       65.73       64.89      1.38 o
   6   4   0       17.03       17.85      0.80 o
   7   4   0        0.93       -0.44      0.57 o
 -10   5   0        0.11       -0.26      0.46 o
  -9   5   0       24.64       25.27      1.68 o
  -8   5   0       12.11       14.49      0.72 o
  -7   5   0        8.49        8.79      0.64 o
  -6   5   0      527.17      484.05      8.45 o
  -5   5   0      112.04      122.21      1.74 o
  -4   5   0        1.15        1.25      0.19 o
  -3   5   0       63.14       70.00      1.32 o
  -2   5   0      167.61      171.98      2.67 o
  -1   5   0     1144.84     1160.86     18.03 o
   0   5   0       39.93       60.44      0.90 o
   1   5   0       71.69       70.65      1.07 o
   2   5   0      313.94      296.24      4.21 o
   3   5   0       14.62       14.61      0.49 o
   4   5   0       26.78       25.34      0.72 o
   5   5   0       27.42       28.38      0.88 o
   6   5   0        5.94        5.97      0.60 o
 -10   6   0        1.88        1.89      0.55 o
  -9   6   0        0.22        0.22      0.44 o
  -8   6   0        0.17       -0.19      0.32 o
  -7   6   0       15.73       15.83      0.66 o
  -6   6   0        0.07       -0.28      0.28 o
  -5   6   0        0.09        0.39      0.15 o
  -4   6   0        0.02        0.63      0.20 o
  -3   6   0       92.39      100.18      1.59 o
  -2   6   0        0.68        0.41      0.16 o
  -1   6   0      323.65      308.24      4.61 o
   0   6   0       34.14       31.35      0.63 o
   1   6   0       56.24       55.89      1.48 o
   2   6   0       51.74       48.29      1.56 o
   3   6   0       52.41       52.29      1.09 o
   4   6   0       55.17       53.52      1.25 o
   5   6   0        1.23        1.10      0.37 o
   6   6   0        1.27        0.82      0.46 o
  -9   7   0        3.14        2.91      1.01 o
  -8   7   0       11.86       10.27      0.71 o
  -7   7   0        1.44        0.52      0.29 o
  -6   7   0       16.08       16.66      0.61 o
  -5   7   0       51.32       47.93      0.74 o
  -4   7   0        1.62        1.34      0.27 o
  -3   7   0      242.21      257.66      3.71 o
  -2   7   0        0.13        0.39      0.20 o
  -1   7   0        3.04        3.83      0.22 o
   0   7   0      210.27      207.00      3.07 o
   1   7   0       51.84       51.22      1.04 o
   2   7   0       33.71       32.49      0.79 o
   3   7   0        8.52        7.46      0.53 o
   4   7   0       56.29       59.03      1.42 o
   5   7   0        6.67        9.13      0.70 o
  -9   8   0        3.14        2.49      0.49 o
  -8   8   0        4.87        4.99      0.58 o
  -7   8   0       14.88       13.57      0.67 o
  -6   8   0       41.63       37.60      1.00 o
  -5   8   0       35.05       31.27      0.90 o
  -4   8   0       99.89      105.93      1.93 o
  -3   8   0      230.00      228.26      3.69 o
  -2   8   0        0.09       -0.06      0.12 o
  -1   8   0       83.34       90.22      1.54 o
   0   8   0        8.31        6.48      0.45 o
   1   8   0       43.23       40.70      0.93 o
   2   8   0       14.94       12.97      0.58 o
   3   8   0       53.23       56.55      1.43 o
   4   8   0        4.34        4.20      0.55 o
  -9   9   0        0.04       -0.21      0.43 o
  -8   9   0        0.21       -0.01      0.33 o
  -7   9   0        1.86        1.48      0.47 o
  -6   9   0        3.31        3.07      0.38 o
  -5   9   0       12.78        9.58      1.97 o
  -4   9   0       26.57       29.20      0.84 o
  -3   9   0        2.36        1.61      0.32 o
  -2   9   0        0.06       -0.21      0.28 o
  -1   9   0       14.68       13.46      0.49 o
   0   9   0       28.55       32.77      0.84 o
   1   9   0        8.06        9.42      0.51 o
   2   9   0       34.36       34.57      1.03 o
   3   9   0        1.88        3.27      0.51 o
  -8  10   0        0.83        1.18      0.67 o
  -7  10   0        3.19        3.22      0.42 o
  -6  10   0        7.01        8.15      0.81 o
  -5  10   0       11.07       10.73      0.63 o
  -4  10   0        8.54        7.52      0.61 o
  -3  10   0        0.13        0.32      0.20 o
  -2  10   0        1.14        1.65      0.29 o
  -1  10   0       56.82       56.23      1.41 o
   0  10   0        4.73        3.21      0.37 o
   1  10   0       77.95       83.24      2.09 o
   2  10   0        8.07        9.68      1.15 o
  -7  11   0        0.20        0.26      0.27 o
  -6  11   0        2.73        3.98      0.46 o
  -5  11   0        0.79        0.26      0.60 o
  -4  11   0        4.83        4.04      0.43 o
  -3  11   0        0.00        0.19      0.23 o
  -2  11   0       62.87       65.90      1.32 o
  -1  11   0        0.78        0.12      0.29 o
   0  11   0        0.10        0.27      0.36 o
  -6  12   0        1.11        2.23      0.91 o
  -5  12   0        1.05        1.39      0.57 o
  -4  12   0        0.05        0.11      0.29 o
  -3  12   0        0.54        0.62      0.27 o
  -2  12   0        2.76        3.83      0.40 o
   2 -12   1        5.28        4.81      0.45 o
   3 -12   1        0.75        1.24      0.29 o
   4 -12   1        0.02       -0.14      0.30 o
   5 -12   1        1.51        2.01      0.61 o
   6 -12   1        0.86        1.15      0.86 o
   0 -11   1        0.46       -0.10      0.34 o
   1 -11   1        5.86        6.26      0.83 o
   2 -11   1        6.76        6.19      0.41 o
   3 -11   1       15.87       12.90      0.51 o
   4 -11   1        5.19        7.51      0.51 o
   5 -11   1        1.57        1.85      0.33 o
   6 -11   1        1.80        0.96      0.77 o
   7 -11   1       10.04       11.08      0.60 o
  -2 -10   1        9.55        8.92      1.15 o
  -1 -10   1        4.63        4.70      0.51 o
   0 -10   1        0.11        0.53      0.31 o
   1 -10   1       73.62       76.82      1.47 o
   2 -10   1        3.12        2.56      0.30 o
   3 -10   1       36.75       42.24      1.09 o
   4 -10   1       12.36       12.61      0.59 o
   5 -10   1        0.02        0.17      0.24 o
   6 -10   1       12.30       12.86      1.01 o
   7 -10   1        2.52        2.15      0.38 o
   8 -10   1        1.66        1.47      0.42 o
  -3  -9   1        1.33        1.51      0.43 o
  -2  -9   1       18.95       19.85      1.06 o
  -1  -9   1       21.65       23.24      0.88 o
   0  -9   1       79.43       92.43      1.66 o
   1  -9   1        4.04        5.00      0.32 o
   2  -9   1        0.03        0.20      0.23 o
   3  -9   1      134.50      129.76      2.32 o
   4  -9   1       39.62       40.47      1.01 o
   5  -9   1        8.60        7.84      0.63 o
   6  -9   1        0.04       -0.02      0.20 o
   7  -9   1        0.88        1.09      0.34 o
   8  -9   1        0.00        0.03      0.34 o
   9  -9   1        0.25       -0.38      0.77 o
  -4  -8   1       44.74       48.51      1.92 o
  -3  -8   1       31.97       35.26      1.17 o
  -2  -8   1        8.69        9.56      0.51 o
  -1  -8   1        1.26        1.49      0.33 o
   0  -8   1      106.49      100.88      1.88 o
   1  -8   1       79.21       73.83      1.52 o
   2  -8   1      263.22      279.30      6.86 o
   3  -8   1       29.93       32.22      1.13 o
   4  -8   1       40.77       40.76      0.95 o
   5  -8   1        9.87        8.38      0.40 o
   6  -8   1        0.09        0.18      0.31 o
   7  -8   1        4.10        3.98      0.42 o
   8  -8   1        0.01       -0.12      0.32 o
   9  -8   1        0.18        0.39      0.42 o
  -5  -7   1       17.52       22.10      0.99 o
  -4  -7   1        0.51        0.01      0.34 o
  -3  -7   1       25.81       27.78      0.84 o
  -2  -7   1       58.25       58.56      1.17 o
  -1  -7   1      110.29      106.59      1.76 o
   0  -7   1       21.29       19.57      0.56 o
   1  -7   1       19.19       14.65      0.40 o
   2  -7   1       24.44       26.23      0.81 o
   3  -7   1        4.02        3.99      0.29 o
   4  -7   1       52.73       69.90      1.54 o
   5  -7   1        6.37        6.56      0.23 o
   6  -7   1       92.80       80.75      2.00 o
   7  -7   1        7.55        6.17      0.91 o
   8  -7   1        9.30        8.82      0.71 o
   9  -7   1        7.87        7.31      0.73 o
  -6  -6   1        7.86        8.44      0.96 o
  -5  -6   1        2.02        3.22      0.72 o
  -4  -6   1       26.46       29.09      0.87 o
  -3  -6   1        1.45        1.60      0.29 o
  -2  -6   1      103.48       96.19      1.61 o
  -1  -6   1       58.86       56.33      1.03 o
   0  -6   1      343.43      349.16      5.39 o
   1  -6   1      120.79      125.52      3.33 o
   2  -6   1      443.42      463.73      7.18 o
   3  -6   1      451.08      464.07      6.35 o
   4  -6   1      170.73      180.17      2.79 o
   5  -6   1        6.91        6.88      0.25 o
   6  -6   1       45.58       54.62      1.28 o
   7  -6   1       45.86       43.19      1.45 o
   8  -6   1       13.76       12.13      2.11 o
   9  -6   1        9.96        9.66      0.83 o
  -6  -5   1        1.13        1.34      0.41 o
  -5  -5   1       21.98       20.49      0.83 o
  -4  -5   1       42.81       43.19      0.94 o
  -3  -5   1      218.11      222.74      3.29 o
  -2  -5   1        0.44        0.05      0.15 o
  -1  -5   1        1.23        2.95      0.18 o
   0  -5   1        8.34       16.78      0.33 o
   1  -5   1      613.19      573.35      7.99 o
   2  -5   1      101.44      125.29      2.11 o
   3  -5   1      163.73      167.62      2.63 o
   4  -5   1       52.77       55.19      0.77 o
   5  -5   1      225.69      235.52      3.31 o
   6  -5   1       16.76       15.70      0.98 o
   7  -5   1       11.71       11.71      0.58 o
   8  -5   1        4.78        3.92      0.53 o
   9  -5   1        3.48        3.60      1.20 o
  -7  -4   1        0.05       -0.37      0.51 o
  -6  -4   1       28.16       35.28      1.13 o
  -5  -4   1       25.31       24.82      0.77 o
  -4  -4   1        2.08        1.21      0.24 o
  -3  -4   1        0.07       -0.18      0.18 o
  -2  -4   1      815.17      804.37     11.61 o
  -1  -4   1       49.05       42.02      0.64 o
   0  -4   1     1331.02     1451.56     16.53 o
   1  -4   1      385.07      394.91      5.52 o
   2  -4   1     1153.87     1131.02     15.02 o
   3  -4   1       62.32       71.61      1.18 o
   4  -4   1       15.38        8.49      0.60 o
   5  -4   1       10.65        9.32      0.29 o
   6  -4   1        2.24        2.87      0.30 o
   7  -4   1       22.38       20.33      0.74 o
   8  -4   1       38.04       36.86      1.45 o
   9  -4   1        0.42       -0.39      0.39 o
  -8  -3   1        4.09        6.54      1.15 o
  -7  -3   1        0.02        0.19      0.47 o
  -6  -3   1        0.30        0.46      0.25 o
  -5  -3   1      187.46      189.38      2.85 o
  -4  -3   1        6.85       11.49      0.50 o
  -3  -3   1       11.40       11.56      0.39 o
  -2  -3   1        0.01        1.81      0.26 o
  -1  -3   1     1342.53     1241.48     13.15 o
   0  -3   1      144.26      107.00      1.42 o
   1  -3   1      182.40      175.23      4.86 o
   2  -3   1      548.24      544.33      7.90 o
   3  -3   1     1810.72     1875.28     24.21 o
   4  -3   1      141.45      134.82      2.05 o
   5  -3   1        2.81        3.82      0.25 o
   6  -3   1       19.67       27.35      1.07 o
   7  -3   1       89.26       91.23      1.79 o
   8  -3   1        3.01        3.07      0.54 o
   9  -3   1        6.51        6.12      0.74 o
  -8  -2   1        2.95        4.27      0.67 o
  -7  -2   1        0.22        2.76      2.01 o
  -6  -2   1        9.00        8.58      0.66 o
  -5  -2   1        6.40        5.22      0.31 o
  -4  -2   1      470.64      434.54      5.46 o
  -3  -2   1      197.05      220.98      2.68 o
  -2  -2   1      240.37      301.15      3.29 o
  -1  -2   1      290.20      278.26      3.01 o
   0  -2   1     8412.84     8120.63    211.67 o
   1  -2   1     2758.71     2740.97     67.95 o
   2  -2   1     1225.91     1264.37     16.36 o
   3  -2   1       99.80      106.86      1.73 o
   4  -2   1        0.45        2.38      0.29 o
   5  -2   1       21.75       26.22      0.50 o
   6  -2   1        0.08        0.43      0.19 o
   7  -2   1        9.98       11.14      0.53 o
   8  -2   1        4.65        5.65      0.67 o
   9  -2   1        3.71        4.24      0.68 o
  -8  -1   1        3.09        3.43      0.57 o
  -7  -1   1       87.02       83.52      3.65 o
  -6  -1   1        0.00        0.32      0.27 o
  -5  -1   1      104.89      118.62      1.69 o
  -4  -1   1       40.86       38.05      0.66 o
  -3  -1   1     1241.52     1321.63     15.03 o
  -2  -1   1     3868.26     3858.27     40.92 o
  -1  -1   1      159.28      162.17      1.63 o
   0  -1   1      738.56      775.94      7.71 o
   1  -1   1       26.76       32.62      0.36 o
   2  -1   1        3.20        3.44      0.23 o
   3  -1   1       31.73       33.85      0.51 o
   4  -1   1       21.79       21.20      0.54 o
   5  -1   1      321.83      337.32      4.26 o
   6  -1   1        0.33        0.15      0.21 o
   7  -1   1        0.89        0.84      0.30 o
   8  -1   1        7.87        9.44      0.78 o
   9  -1   1       10.87       10.26      1.25 o
  -9   0   1       12.05       12.37      0.96 o
  -8   0   1       55.72       56.65      1.93 o
  -7   0   1        8.67        6.32      0.50 o
  -6   0   1       31.18       30.89      0.83 o
  -5   0   1       32.30       25.43      0.62 o
  -4   0   1        3.53        6.25      0.41 o
  -3   0   1       27.94       29.44      0.45 o
  -2   0   1     1027.44     1026.08     10.16 o
  -1   0   1     2538.89     2463.81     24.77 o
   0   0   1      176.61      165.99      2.66 o
   1   0   1      785.72      809.47      8.87 o
   2   0   1      209.96      181.03      2.23 o
   3   0   1       28.90       35.82      0.63 o
   4   0   1       12.66       11.42      0.31 o
   5   0   1       94.41       87.80      1.29 o
   6   0   1        3.64        4.55      0.38 o
   7   0   1       39.53       48.47      1.55 o
   8   0   1       57.32       55.63      2.78 o
   9   0   1        2.15        1.53      0.86 o
  -9   1   1        0.65        0.58      0.67 o
  -8   1   1        0.65        0.06      0.32 o
  -7   1   1        0.13       -0.23      0.23 o
  -6   1   1        9.01       13.83      0.56 o
  -5   1   1      258.78      318.75      3.66 o
  -4   1   1      606.75      644.23      7.22 o
  -3   1   1      246.08      286.42      3.28 o
  -2   1   1      598.82      654.41      7.35 o
  -1   1   1     1978.59     1867.14     33.52 o
   0   1   1     2525.59     2602.26     33.80 o
   1   1   1     6224.41     6332.93     66.85 o
   2   1   1     3651.98     3744.28     49.80 o
   3   1   1     2129.71     2229.79     26.83 o
   4   1   1      349.69      366.83      4.63 o
   5   1   1       79.38       79.09      1.23 o
   6   1   1        4.15        4.20      0.40 o
   7   1   1        7.39        7.44      0.71 o
   8   1   1        0.03        0.77      0.77 o
  -9   2   1        1.12        0.22      0.51 o
  -8   2   1       15.68       16.95      0.76 o
  -7   2   1        2.21        2.52      0.33 o
  -6   2   1       61.95       60.94      1.25 o
  -5   2   1      422.08      447.99      7.13 o
  -4   2   1      130.17      134.03      1.89 o
  -3   2   1     1643.44     1622.61     24.09 o
  -2   2   1     4424.92     4274.21     50.80 o
  -1   2   1       86.95       90.13      1.18 o
   0   2   1      264.26      263.63      3.00 o
   1   2   1     6738.89     6816.35     98.57 o
   2   2   1      617.44      638.57      7.83 o
   3   2   1      377.83      368.69      4.62 o
   4   2   1      554.62      565.91      7.03 o
   5   2   1      473.98      495.93      6.87 o
   6   2   1       86.63       79.84      1.80 o
   7   2   1        3.56        3.49      0.61 o
   8   2   1        0.36       -0.19      0.77 o
 -10   3   1        1.17        0.86      0.86 o
  -9   3   1        1.02        1.02      0.53 o
  -8   3   1        2.39        3.74      0.42 o
  -7   3   1        0.04       -0.15      0.20 o
  -6   3   1      363.32      347.50      5.53 o
  -5   3   1        3.54        1.66      0.16 o
  -4   3   1      271.62      294.88      4.46 o
  -3   3   1       51.75       44.93      0.69 o
  -2   3   1       56.72       58.93      0.97 o
  -1   3   1      962.59      946.77     12.68 o
   0   3   1       48.49       35.64      0.50 o
   1   3   1      297.98      275.93      3.04 o
   2   3   1       16.60       20.85      0.43 o
   3   3   1      425.80      419.13      5.27 o
   4   3   1      110.44      111.22      1.81 o
   5   3   1      237.15      229.10      3.43 o
   6   3   1       13.52       11.19      0.63 o
   7   3   1        0.41       -0.46      0.46 o
 -10   4   1        0.54       -0.44      0.44 o
  -9   4   1       11.61       12.32      0.90 o
  -8   4   1       14.77       17.00      0.66 o
  -7   4   1        0.29        0.03      0.23 o
  -6   4   1       18.97       14.73      0.52 o
  -5   4   1      108.51      103.62      1.75 o
  -4   4   1      141.93      117.19      1.66 o
  -3   4   1      115.70      102.05      1.44 o
  -2   4   1       11.75       10.59      0.30 o
  -1   4   1      424.55      414.09      6.85 o
   0   4   1       27.68       31.51      0.49 o
   1   4   1      103.23       91.75      1.19 o
   2   4   1       18.98       17.02      0.42 o
   3   4   1      950.00      882.53     11.95 o
   4   4   1      705.71      679.32      9.35 o
   5   4   1       39.68       32.84      0.92 o
   6   4   1        1.10        0.22      0.38 o
   7   4   1       51.40       54.29      2.10 o
 -10   5   1        0.62        0.35      0.91 o
  -9   5   1        0.06        0.36      0.44 o
  -8   5   1        7.67        7.36      0.45 o
  -7   5   1      127.29      125.15      2.29 o
  -6   5   1       12.06        6.47      0.46 o
  -5   5   1        0.27        1.92      0.14 o
  -4   5   1        0.70        1.37      0.30 o
  -3   5   1      861.89      934.27     16.74 o
  -2   5   1       26.03       19.63      0.49 o
  -1   5   1      111.64      101.40      1.54 o
   0   5   1      389.18      369.95      4.37 o
   1   5   1        0.14        0.16      0.10 o
   2   5   1      215.72      211.49      3.12 o
   3   5   1        0.29        0.15      0.22 o
   4   5   1       93.91       92.37      1.66 o
   5   5   1       20.49       17.10      0.72 o
   6   5   1       96.66       94.39      2.28 o
 -10   6   1        0.05       -0.14      0.46 o
  -9   6   1        3.76        5.90      0.96 o
  -8   6   1       11.31       12.22      0.57 o
  -7   6   1       10.44        8.47      0.58 o
  -6   6   1      376.77      372.70      6.62 o
  -5   6   1       26.35       25.47      0.53 o
  -4   6   1        2.72        6.74      0.21 o
  -3   6   1      498.39      534.45      8.16 o
  -2   6   1       89.33       89.85      1.65 o
  -1   6   1      373.37      386.89      5.32 o
   0   6   1       99.87      105.49      1.42 o
   1   6   1      710.95      673.44     10.35 o
   2   6   1       92.99       95.79      1.63 o
   3   6   1      101.80      101.19      1.75 o
   4   6   1        0.24        0.20      0.28 o
   5   6   1        0.03        0.27      0.37 o
  -9   7   1       21.33       17.76      1.53 o
  -8   7   1       42.15       37.99      1.14 o
  -7   7   1        9.66       12.81      0.61 o
  -6   7   1       27.66       27.91      0.81 o
  -5   7   1       23.41       20.20      0.45 o
  -4   7   1      163.27      173.51      4.62 o
  -3   7   1       18.67       18.13      0.54 o
  -2   7   1        0.39        1.62      0.16 o
  -1   7   1       36.03       43.21      1.04 o
   0   7   1      260.77      251.41      3.68 o
   1   7   1       67.17       65.95      1.25 o
   2   7   1        1.46        0.81      0.24 o
   3   7   1       30.60       24.55      0.80 o
   4   7   1       46.89       50.36      1.33 o
   5   7   1        3.66        3.53      0.48 o
  -9   8   1        3.29        2.15      0.72 o
  -8   8   1       34.58       31.47      1.04 o
  -7   8   1        5.60        3.95      0.50 o
  -6   8   1       13.18       13.26      0.56 o
  -5   8   1       32.17       34.15      0.66 o
  -4   8   1       19.76       23.29      0.84 o
  -3   8   1       13.96       13.68      0.56 o
  -2   8   1        8.29        9.73      0.33 o
  -1   8   1      227.78      205.99      4.57 o
   0   8   1       30.00       34.57      0.82 o
   1   8   1       74.66       73.29      1.40 o
   2   8   1        1.81        2.54      0.32 o
   3   8   1        2.12        1.31      0.52 o
   4   8   1        0.69        0.21      0.40 o
  -9   9   1       11.33       12.70      0.89 o
  -8   9   1        2.53        2.99      0.49 o
  -7   9   1        0.95        0.31      0.30 o
  -6   9   1       32.36       32.12      0.92 o
  -5   9   1       23.05       20.67      0.84 o
  -4   9   1       50.01       45.79      0.88 o
  -3   9   1        0.01        0.49      0.16 o
  -2   9   1      152.98      151.95      2.61 o
  -1   9   1        1.22        1.59      0.26 o
   0   9   1        0.34        0.27      0.25 o
   1   9   1       31.21       29.61      0.91 o
   2   9   1       70.87       75.28      2.89 o
   3   9   1        0.65        0.71      0.39 o
  -8  10   1        8.71        8.48      0.65 o
  -7  10   1       15.51       16.34      1.32 o
  -6  10   1       25.48       27.31      0.96 o
  -5  10   1        6.30        5.95      0.36 o
  -4  10   1        2.12        2.32      0.30 o
  -3  10   1        0.04        0.13      0.24 o
  -2  10   1       17.22       17.88      0.57 o
  -1  10   1       30.11       32.91      1.48 o
   0  10   1       30.62       33.63      0.99 o
   1  10   1        6.87        7.71      0.60 o
  -7  11   1        2.27        2.95      0.67 o
  -6  11   1        2.18        1.63      0.48 o
  -5  11   1        1.64        1.32      0.33 o
  -4  11   1        6.83        6.44      0.42 o
  -3  11   1       13.31       14.07      0.59 o
  -2  11   1        0.23        0.21      0.25 o
  -1  11   1        1.75        1.98      0.34 o
   0  11   1        8.93        9.73      0.88 o
  -6  12   1        0.45        1.25      0.77 o
  -5  12   1        0.01        0.58      0.31 o
  -4  12   1        3.42        3.86      0.36 o
  -3  12   1        5.93        6.08      0.44 o
   2 -12   2        0.00       -0.13      0.25 o
   3 -12   2        0.06        0.49      0.22 o
   4 -12   2        6.39        5.21      0.49 o
   0 -11   2       40.73       46.78      1.41 o
   1 -11   2        4.75        3.70      0.64 o
   2 -11   2        0.35        0.38      0.32 o
   3 -11   2       67.42       70.41      1.29 o
   4 -11   2       11.83       10.71      0.50 o
   5 -11   2        0.17        0.43      0.28 o
   6 -11   2        0.63        0.58      0.77 o
   7 -11   2        2.49        3.13      0.43 o
  -2 -10   2       12.83       13.07      0.78 o
  -1 -10   2        3.80        3.63      0.94 o
   0 -10   2       28.14       28.23      0.97 o
   1 -10   2       12.00       10.64      0.75 o
   2 -10   2      212.97      202.22      3.82 o
   3 -10   2       17.58       15.95      0.59 o
   4 -10   2        0.46        0.27      0.26 o
   5 -10   2       11.65       10.31      0.68 o
   6 -10   2        3.73        1.81      0.27 o
   7 -10   2        0.05        0.30      0.27 o
   8 -10   2        8.44        9.63      1.01 o
  -3  -9   2        3.83        3.80      0.51 o
  -2  -9   2        4.28        3.57      0.57 o
  -1  -9   2       30.93       34.99      1.09 o
   0  -9   2       36.48       40.33      1.18 o
   1  -9   2       12.97       14.48      0.74 o
   2  -9   2        1.96        2.24      0.19 o
   3  -9   2       55.94       60.11      1.16 o
   4  -9   2       62.87       60.49      1.15 o
   5  -9   2        2.17        4.42      0.35 o
   6  -9   2       21.54       21.44      0.76 o
   7  -9   2        0.42        0.42      0.26 o
   8  -9   2        1.14        2.06      0.43 o
  -4  -8   2        9.36       10.72      0.71 o
  -3  -8   2        0.73        0.77      0.50 o
  -2  -8   2       39.46       40.15      1.19 o
  -1  -8   2        0.71        1.02      0.26 o
   0  -8   2      122.18      104.73      1.73 o
   1  -8   2        5.72        6.38      0.37 o
   2  -8   2      116.63      124.93      2.51 o
   3  -8   2       29.30       29.64      0.70 o
   4  -8   2      153.03      142.29      2.14 o
   5  -8   2      131.56      135.70      2.27 o
   6  -8   2       65.52       65.93      1.79 o
   7  -8   2        4.50        5.82      0.49 o
   8  -8   2        6.65        7.98      0.65 o
   9  -8   2        0.05       -0.07      0.41 o
  -5  -7   2        7.35        7.67      0.63 o
  -4  -7   2       12.63        8.04      0.61 o
  -3  -7   2      115.40      114.60      2.45 o
  -2  -7   2        0.33        0.42      0.20 o
  -1  -7   2       91.22       90.10      1.53 o
   0  -7   2        3.25        1.67      0.19 o
   1  -7   2      164.14      154.51      2.28 o
   2  -7   2       21.79       22.06      0.81 o
   3  -7   2        3.74        7.25      0.32 o
   4  -7   2       98.79      100.15      1.54 o
   5  -7   2      172.91      174.97      3.85 o
   6  -7   2       26.15       22.29      0.89 o
   7  -7   2       43.83       41.69      1.49 o
   8  -7   2        4.68        5.69      0.62 o
   9  -7   2        0.02       -0.37      0.41 o
  -6  -6   2       32.52       39.34      1.61 o
  -5  -6   2       15.47       12.10      0.81 o
  -4  -6   2       11.03        9.45      0.50 o
  -3  -6   2       59.75       55.63      1.11 o
  -2  -6   2      371.68      344.85      5.32 o
  -1  -6   2       12.65       10.81      0.38 o
   0  -6   2       27.45       26.70      0.50 o
   1  -6   2      131.35      136.61      2.34 o
   2  -6   2      730.37      736.07     12.42 o
   3  -6   2      141.58      150.44      2.14 o
   4  -6   2        8.19        9.67      0.37 o
   5  -6   2        0.08        0.36      0.13 o
   6  -6   2       37.38       34.91      0.92 o
   7  -6   2        0.28        0.51      0.37 o
   8  -6   2       10.32        8.31      0.69 o
   9  -6   2        0.47       -0.24      0.67 o
  -6  -5   2        6.79        5.69      0.51 o
  -5  -5   2      114.06      111.55      2.08 o
  -4  -5   2       52.41       55.84      1.18 o
  -3  -5   2       13.23       11.18      0.66 o
  -2  -5   2        3.60        3.33      0.24 o
  -1  -5   2      163.09      128.73      1.75 o
   0  -5   2      104.03       98.02      1.28 o
   1  -5   2      135.39      158.72      2.40 o
   2  -5   2        2.98        4.61      0.23 o
   3  -5   2       48.27       42.65      1.21 o
   4  -5   2        6.23        8.82      0.25 o
   5  -5   2        9.29        8.17      0.28 o
   6  -5   2        0.28       -0.21      0.21 o
   7  -5   2      110.01      102.32      2.73 o
   8  -5   2       14.22       11.20      0.91 o
   9  -5   2        0.19        0.29      0.46 o
  -7  -4   2        0.10       -0.48      0.67 o
  -6  -4   2        1.00        0.58      0.28 o
  -5  -4   2        5.15        5.99      0.39 o
  -4  -4   2       52.90       49.62      0.99 o
  -3  -4   2       60.76       45.26      0.87 o
  -2  -4   2        3.86        5.54      0.29 o
  -1  -4   2      414.25      426.67      4.97 o
   0  -4   2     1663.65     1809.89     22.29 o
   1  -4   2      118.44      120.02      1.63 o
   2  -4   2      321.73      364.63      4.93 o
   3  -4   2       27.52       29.51      0.49 o
   4  -4   2      348.61      333.65      4.42 o
   5  -4   2       22.19       30.69      0.58 o
   6  -4   2       32.79       33.87      1.25 o
   7  -4   2      149.55      159.79      3.93 o
   8  -4   2        1.04        1.44      0.46 o
   9  -4   2        9.04        8.67      0.81 o
  -8  -3   2        3.75        4.03      0.71 o
  -7  -3   2       20.12       19.70      1.08 o
  -6  -3   2       36.46       35.34      0.93 o
  -5  -3   2        1.97        1.54      0.24 o
  -4  -3   2       23.95       22.73      0.75 o
  -3  -3   2      303.08      290.11      4.08 o
  -2  -3   2       94.05       98.12      1.25 o
  -1  -3   2       82.39       89.46      1.06 o
   0  -3   2        0.68        0.75      0.11 o
   1  -3   2      781.69      779.51     10.31 o
   2  -3   2      377.60      425.87      7.64 o
   3  -3   2        6.97       11.29      0.23 o
   4  -3   2       68.34       62.56      1.02 o
   5  -3   2        8.34        7.48      0.27 o
   6  -3   2       32.83       36.11      1.10 o
   7  -3   2        0.31       -0.01      0.30 o
   8  -3   2       16.63       16.65      1.25 o
   9  -3   2        0.19        0.97      0.67 o
  -8  -2   2        0.99        1.22      0.51 o
  -7  -2   2        2.93        3.49      0.67 o
  -6  -2   2        5.74        7.83      0.34 o
  -5  -2   2       46.62       44.99      0.81 o
  -4  -2   2      269.36      271.80      3.50 o
  -3  -2   2      632.76      693.82      7.99 o
  -2  -2   2     1112.83     1159.51     13.24 o
  -1  -2   2     2100.61     2161.97     21.40 o
   0  -2   2      373.01      419.11      4.19 o
   1  -2   2        0.14        0.07      0.05 o
   2  -2   2      173.86      171.78      1.94 o
   3  -2   2      369.89      388.89      4.31 o
   4  -2   2      287.24      283.01      3.50 o
   5  -2   2      215.87      225.50      3.47 o
   6  -2   2       11.42       10.82      0.48 o
   7  -2   2        2.34        3.06      0.51 o
   8  -2   2       16.94       16.18      1.05 o
   9  -2   2        1.16        1.82      0.96 o
  -9  -1   2        0.94        1.24      0.57 o
  -8  -1   2       16.89       15.56      0.98 o
  -7  -1   2        2.61        3.11      0.51 o
  -6  -1   2        0.54        0.37      0.20 o
  -5  -1   2        8.64       10.64      0.43 o
  -4  -1   2      626.86      718.95      8.05 o
  -3  -1   2        2.36        2.02      0.13 o
  -2  -1   2       26.21       34.88      0.47 o
  -1  -1   2       10.72        9.73      0.24 o
   0  -1   2       90.97      104.21      1.08 o
   1  -1   2     1870.04     1839.42     31.93 o
   2  -1   2       38.27       31.92      0.50 o
   3  -1   2        7.62        6.49      0.17 o
   4  -1   2      592.57      609.02      7.99 o
   5  -1   2        3.39        1.34      0.16 o
   6  -1   2       64.30       69.03      1.42 o
   7  -1   2        1.41        1.70      0.53 o
   8  -1   2       47.00       49.58      2.59 o
   9  -1   2        5.79        4.89      1.15 o
  -9   0   2        0.15        1.06      0.51 o
  -8   0   2        6.96        7.86      0.71 o
  -7   0   2        6.59        9.37      0.53 o
  -6   0   2       43.59       35.90      0.91 o
  -5   0   2      281.13      320.39      3.72 o
  -4   0   2        2.00        1.54      0.11 o
  -3   0   2       99.61       95.77      2.65 o
  -2   0   2      934.22      967.25     10.24 o
  -1   0   2     3455.63     3486.29     43.66 o
   0   0   2      142.84      162.12      2.13 o
   1   0   2     6448.81     6631.83     67.88 o
   2   0   2      266.95      272.75      3.06 o
   3   0   2       30.99       27.54      0.51 o
   4   0   2        0.66        1.66      0.16 o
   5   0   2       30.95       32.72      0.65 o
   6   0   2        5.03        1.44      0.30 o
   7   0   2        5.87        4.31      0.86 o
   8   0   2        9.72        9.11      1.25 o
  -9   1   2        5.20        5.69      0.71 o
  -8   1   2        6.01        7.40      0.57 o
  -7   1   2       76.27       77.84      1.61 o
  -6   1   2      304.65      324.02      5.20 o
  -5   1   2      116.52       96.13      1.35 o
  -4   1   2      194.72      176.90      2.28 o
  -3   1   2      208.07      222.82      2.45 o
  -2   1   2     1192.00     1210.03     12.80 o
  -1   1   2      763.87      837.49      8.41 o
   0   1   2        0.04        3.45      0.11 o
   1   1   2        4.83        3.73      0.13 o
   2   1   2      104.66       94.38      1.27 o
   3   1   2      160.69      178.36      2.33 o
   4   1   2      251.88      249.93      3.24 o
   5   1   2       23.59       24.22      0.58 o
   6   1   2      230.57      239.78      4.77 o
   7   1   2       35.15       36.73      2.21 o
   8   1   2        5.13        5.94      1.05 o
  -9   2   2        0.90        0.40      0.52 o
  -8   2   2        0.66        0.58      0.41 o
  -7   2   2        6.13        3.09      0.33 o
  -6   2   2        8.17       11.73      0.67 o
  -5   2   2       17.86       30.03      0.64 o
  -4   2   2       36.19       47.64      0.92 o
  -3   2   2     1996.50     2069.21     23.04 o
  -2   2   2      192.70      188.70      2.40 o
  -1   2   2     3122.75     3188.27     34.86 o
   0   2   2      360.61      373.00      4.02 o
   1   2   2       47.36       46.99      0.62 o
   2   2   2      235.53      276.00      3.49 o
   3   2   2      688.08      663.21      8.17 o
   4   2   2      122.65      121.78      1.75 o
   5   2   2       25.76       23.86      0.66 o
   6   2   2        5.05        4.87      0.45 o
   7   2   2       11.79       13.58      0.98 o
   8   2   2        9.03        8.25      1.25 o
 -10   3   2        0.95       -0.77      0.77 o
  -9   3   2       30.76       32.34      1.13 o
  -8   3   2       40.21       37.71      1.02 o
  -7   3   2        8.94       10.80      0.51 o
  -6   3   2       20.18       24.43      0.69 o
  -5   3   2      152.35      172.20      2.91 o
  -4   3   2      238.64      280.62      4.17 o
  -3   3   2     1142.72     1329.84     17.18 o
  -2   3   2       73.03       65.54      0.97 o
  -1   3   2       13.57       12.73      0.37 o
   0   3   2      687.06      653.70      6.99 o
   1   3   2      170.61      150.65      1.73 o
   2   3   2     1442.68     1510.90     22.16 o
   3   3   2      182.22      177.56      2.40 o
   4   3   2      735.50      763.62     10.43 o
   5   3   2        0.93        0.18      0.28 o
   6   3   2       38.77       38.54      1.35 o
   7   3   2       14.02       12.08      1.34 o
 -10   4   2       15.90       15.73      1.10 o
  -9   4   2        2.23        1.59      0.44 o
  -8   4   2        3.79        4.28      0.39 o
  -7   4   2       31.94       29.19      0.82 o
  -6   4   2        0.30        0.07      0.21 o
  -5   4   2     1398.26     1413.87     18.32 o
  -4   4   2      626.73      705.08      9.22 o
  -3   4   2     1459.75     1550.84     20.04 o
  -2   4   2      245.89      287.58      3.61 o
  -1   4   2      464.63      473.18      6.09 o
   0   4   2       17.92       20.81      0.39 o
   1   4   2      230.99      220.23      2.68 o
   2   4   2      250.01      230.17      3.01 o
   3   4   2      422.81      410.33      5.75 o
   4   4   2       46.04       48.62      1.04 o
   5   4   2       75.71       65.73      1.45 o
   6   4   2       55.85       65.34      1.73 o
 -10   5   2        0.13        0.15      0.46 o
  -9   5   2       21.93       21.95      1.60 o
  -8   5   2        8.17        8.86      0.51 o
  -7   5   2       41.17       30.14      0.93 o
  -6   5   2       55.38       52.07      1.34 o
  -5   5   2        7.61        7.60      0.39 o
  -4   5   2       28.19       25.63      0.75 o
  -3   5   2       71.14       87.98      1.22 o
  -2   5   2      177.49      231.12      2.73 o
  -1   5   2      277.80      264.32      3.41 o
   0   5   2      516.84      522.51      6.50 o
   1   5   2       67.19       74.67      1.10 o
   2   5   2      283.77      282.67      4.08 o
   3   5   2       38.12       39.84      0.88 o
   4   5   2        1.69        0.92      0.39 o
   5   5   2        0.15        0.56      0.32 o
   6   5   2       41.44       42.95      1.42 o
 -10   6   2        3.05        3.00      1.25 o
  -9   6   2        0.63        0.49      1.13 o
  -8   6   2        5.55        5.16      0.47 o
  -7   6   2      299.82      307.18      5.04 o
  -6   6   2       82.88       70.43      1.57 o
  -5   6   2       17.47       16.99      0.41 o
  -4   6   2       13.62        9.72      0.46 o
  -3   6   2        0.76       -0.05      0.17 o
  -2   6   2       24.73       28.58      0.53 o
  -1   6   2      274.14      280.55      3.40 o
   0   6   2       58.86       45.21      0.88 o
   1   6   2      498.05      476.67      6.65 o
   2   6   2        0.97        1.46      0.24 o
   3   6   2        1.56        0.25      0.23 o
   4   6   2       67.06       65.44      1.48 o
   5   6   2       93.87       96.07      2.03 o
  -9   7   2        6.44        5.62      0.58 o
  -8   7   2        0.37        0.03      0.31 o
  -7   7   2       18.85       17.29      0.73 o
  -6   7   2        9.76       10.65      0.53 o
  -5   7   2        9.94       11.47      0.42 o
  -4   7   2        9.64        8.81      0.49 o
  -3   7   2       24.16       23.34      0.45 o
  -2   7   2      398.55      401.04      4.74 o
  -1   7   2       20.00       22.72      0.72 o
   0   7   2       27.45       30.04      0.80 o
   1   7   2        8.15        9.11      0.56 o
   2   7   2       42.05       44.82      1.01 o
   3   7   2       15.39       13.39      0.79 o
   4   7   2        0.31        0.15      0.34 o
  -9   8   2       18.53       19.08      1.03 o
  -8   8   2        1.39        2.22      0.43 o
  -7   8   2        2.21        2.15      0.36 o
  -6   8   2        0.10       -0.07      0.23 o
  -5   8   2       21.53       20.75      0.60 o
  -4   8   2        0.69        0.71      0.21 o
  -3   8   2        1.91        3.06      0.25 o
  -2   8   2      225.84      220.72      3.28 o
  -1   8   2      203.58      204.24      3.10 o
   0   8   2       70.09       63.83      1.50 o
   1   8   2       37.16       34.79      0.94 o
   2   8   2       24.14       25.52      0.85 o
   3   8   2       18.79       18.00      0.78 o
  -9   9   2        0.52        0.52      0.67 o
  -8   9   2        5.46        5.19      0.50 o
  -7   9   2        0.64        1.32      0.31 o
  -6   9   2        0.01        0.69      0.29 o
  -5   9   2        7.91        7.08      0.38 o
  -4   9   2        2.44        2.39      0.34 o
  -3   9   2      127.04      137.83      3.63 o
  -2   9   2        7.66        7.16      0.48 o
  -1   9   2       23.70       19.53      0.72 o
   0   9   2        0.07        0.65      0.30 o
   1   9   2       28.57       30.93      0.95 o
   2   9   2        1.37        0.82      0.35 o
  -8  10   2        0.21        0.27      0.36 o
  -7  10   2        3.56        2.66      0.40 o
  -6  10   2        0.56        1.02      0.33 o
  -5  10   2        0.59        0.33      0.37 o
  -4  10   2       21.49       21.88      0.64 o
  -3  10   2       46.79       47.23      1.11 o
  -2  10   2        0.03       -0.19      0.23 o
  -1  10   2        0.67        1.16      0.29 o
   0  10   2        4.74        3.63      0.41 o
   1  10   2       18.20       17.08      0.97 o
  -7  11   2        1.20        1.74      0.81 o
  -6  11   2        1.18        0.64      0.44 o
  -5  11   2       53.78       59.40      1.32 o
  -4  11   2        9.58        9.47      0.52 o
  -3  11   2        1.23        0.47      0.27 o
  -2  11   2        0.79        0.34      0.27 o
  -1  11   2       32.02       37.26      0.99 o
  -5  12   2        1.29        0.45      0.58 o
  -4  12   2        1.85        1.98      0.34 o
  -3  12   2        2.06        1.84      0.81 o
   2 -12   3        9.20        8.67      0.52 o
   3 -12   3        0.10        0.34      0.28 o
   4 -12   3        0.21        0.17      0.37 o
   0 -11   3        0.51        0.86      0.31 o
   1 -11   3       13.75       15.07      0.63 o
   2 -11   3        0.06        0.10      0.25 o
   3 -11   3        2.40        3.05      0.30 o
   4 -11   3        1.30        1.03      0.32 o
   5 -11   3        1.55        3.36      0.67 o
   6 -11   3        7.30        6.62      1.05 o
   7 -11   3       13.82       14.29      0.69 o
  -2 -10   3        8.64       10.65      0.61 o
  -1 -10   3       12.70       11.54      0.59 o
   0 -10   3       50.84       53.64      1.27 o
   1 -10   3        0.02        0.06      0.24 o
   2 -10   3       19.76       23.20      0.93 o
   3 -10   3       12.03       13.30      0.61 o
   4 -10   3       14.52       18.33      0.61 o
   5 -10   3        5.90        7.22      0.49 o
   6 -10   3        1.99        2.31      0.34 o
   7 -10   3        1.46        2.77      0.48 o
   8 -10   3        2.46        2.52      0.43 o
  -3  -9   3       44.08       42.59      1.16 o
  -2  -9   3        0.09       -0.19      0.35 o
  -1  -9   3       23.64       21.85      0.84 o
   0  -9   3        8.09        6.54      0.48 o
   1  -9   3       68.84       71.80      1.38 o
   2  -9   3        1.16        0.25      0.33 o
   3  -9   3       33.65       28.68      0.72 o
   4  -9   3      149.75      150.91      2.30 o
   5  -9   3       96.87       96.62      2.57 o
   6  -9   3        0.00        0.19      0.29 o
   7  -9   3        0.04       -0.38      0.58 o
   8  -9   3        1.91        2.21      0.48 o
  -4  -8   3        3.34        2.11      0.40 o
  -3  -8   3      100.80       95.38      2.22 o
  -2  -8   3       77.08       80.44      1.89 o
  -1  -8   3       34.72       26.60      0.80 o
   0  -8   3       17.27       13.48      0.54 o
   1  -8   3        2.29        2.29      0.26 o
   2  -8   3       57.96       61.72      1.38 o
   3  -8   3      156.77      153.85      2.30 o
   4  -8   3        6.21        6.66      0.35 o
   5  -8   3       13.07       11.81      0.58 o
   6  -8   3       91.15       88.00      2.30 o
   7  -8   3       14.01       11.97      0.73 o
   8  -8   3        2.55        2.16      0.62 o
   9  -8   3        3.21        3.64      1.05 o
  -5  -7   3       13.23       12.77      0.65 o
  -4  -7   3       20.98       22.59      0.92 o
  -3  -7   3        1.26        1.18      0.35 o
  -2  -7   3       19.41       18.03      0.66 o
  -1  -7   3       59.64       56.52      1.22 o
   0  -7   3       93.52       93.67      1.54 o
   1  -7   3       10.13       12.12      0.32 o
   2  -7   3      121.84      126.48      2.54 o
   3  -7   3      120.82      132.67      1.97 o
   4  -7   3      119.62      108.91      1.87 o
   5  -7   3       56.18       61.01      1.39 o
   6  -7   3        0.14        1.08      0.33 o
   7  -7   3      115.90      108.29      2.85 o
   8  -7   3       16.14       14.50      0.90 o
   9  -7   3        0.01        0.21      0.46 o
  -6  -6   3        7.18        6.02      0.50 o
  -5  -6   3       27.44       27.85      0.88 o
  -4  -6   3       29.15       33.59      1.08 o
  -3  -6   3       16.16       14.18      0.60 o
  -2  -6   3        0.19       -0.15      0.15 o
  -1  -6   3       53.12       61.11      1.36 o
   0  -6   3      458.01      443.91      5.09 o
   1  -6   3      157.11      156.48      1.90 o
   2  -6   3       45.88       50.98      0.99 o
   3  -6   3       68.77       69.40      1.12 o
   4  -6   3       33.39       26.91      0.68 o
   5  -6   3      187.47      196.07      3.05 o
   6  -6   3      228.77      215.75      4.95 o
   7  -6   3      107.02      106.62      2.80 o
   8  -6   3        3.44        4.36      0.60 o
   9  -6   3       16.35       16.02      1.15 o
  -6  -5   3       14.86       17.54      0.69 o
  -5  -5   3        0.06       -0.10      0.25 o
  -4  -5   3        1.98        2.43      0.28 o
  -3  -5   3      174.52      166.30      3.85 o
  -2  -5   3      255.50      266.87      5.37 o
  -1  -5   3      229.49      222.57      2.87 o
   0  -5   3      228.38      271.52      3.16 o
   1  -5   3       78.85       65.78      0.86 o
   2  -5   3      337.78      323.74      9.82 o
   3  -5   3       26.93       28.36      0.46 o
   4  -5   3        1.72        0.95      0.13 o
   5  -5   3        2.33        4.07      0.59 o
   6  -5   3       50.25       49.11      2.59 o
   7  -5   3        5.35        6.00      0.60 o
   8  -5   3       43.11       42.64      1.61 o
   9  -5   3        1.29        1.51      0.96 o
  -7  -4   3        0.94        2.01      0.86 o
  -6  -4   3        0.00       -0.24      0.24 o
  -5  -4   3       43.35       42.71      0.89 o
  -4  -4   3      166.45      155.54      2.17 o
  -3  -4   3       26.91       28.15      0.63 o
  -2  -4   3       12.40        7.64      0.22 o
  -1  -4   3     1924.28     2027.71     22.03 o
   0  -4   3        5.98        5.25      0.20 o
   1  -4   3       87.97      120.23      1.92 o
   2  -4   3        0.95        3.04      0.12 o
   3  -4   3      354.03      367.29      4.85 o
   4  -4   3        8.91        3.21      0.23 o
   5  -4   3        0.08        0.12      0.15 o
   6  -4   3        0.75        0.63      0.32 o
   7  -4   3        1.22        0.90      0.39 o
   8  -4   3        0.06        0.22      0.39 o
   9  -4   3        6.70        7.24      0.81 o
  -8  -3   3        0.02        0.29      0.67 o
  -7  -3   3        4.20        6.53      0.67 o
  -6  -3   3        1.55        1.86      0.33 o
  -5  -3   3       36.25       39.44      0.77 o
  -4  -3   3      254.94      267.64      3.45 o
  -3  -3   3       15.39       20.50      0.42 o
  -2  -3   3      143.82      141.48      2.24 o
  -1  -3   3        6.07        1.12      0.09 o
   0  -3   3       91.99       71.12      0.85 o
   1  -3   3       29.91       14.35      0.42 o
   2  -3   3       91.44      105.01      1.23 o
   3  -3   3      120.17      119.10      1.79 o
   4  -3   3      206.45      181.03      2.08 o
   5  -3   3       51.49       55.38      1.41 o
   6  -3   3        6.86        7.54      0.60 o
   7  -3   3       25.70       22.38      1.08 o
   8  -3   3       55.06       56.80      1.93 o
   9  -3   3        5.55        5.00      0.91 o
  -8  -2   3        3.95        3.67      0.61 o
  -7  -2   3       54.89       64.77      2.03 o
  -6  -2   3      106.78      106.62      1.59 o
  -5  -2   3        0.15        0.45      0.13 o
  -4  -2   3       32.12       38.33      0.62 o
  -3  -2   3      716.81      761.44      8.54 o
  -2  -2   3      141.12      130.98      1.67 o
  -1  -2   3       17.75       18.63      0.30 o
   0  -2   3      348.77      346.21      4.25 o
   1  -2   3     2080.36     1875.17     20.54 o
   2  -2   3      254.25      273.51      3.64 o
   3  -2   3      261.99      261.47      2.95 o
   4  -2   3      119.35      134.50      1.61 o
   5  -2   3      396.52      408.33      6.09 o
   6  -2   3        0.27        0.38      0.34 o
   7  -2   3       15.96       14.08      0.87 o
   8  -2   3       17.70       20.41      2.35 o
   9  -2   3        2.57        2.97      0.96 o
  -9  -1   3        4.75        7.34      0.81 o
  -8  -1   3        0.42        0.64      0.44 o
  -7  -1   3        1.75        2.89      0.58 o
  -6  -1   3       25.11       23.94      0.57 o
  -5  -1   3       76.47       82.89      1.13 o
  -4  -1   3      356.90      358.20      4.12 o
  -3  -1   3        7.86        4.60      0.16 o
  -2  -1   3     1532.55     1526.88     17.34 o
  -1  -1   3      981.11      961.49     10.93 o
   0  -1   3      389.77      352.69      3.72 o
   1  -1   3      156.92      158.19      1.68 o
   2  -1   3     1435.17     1416.70     16.80 o
   3  -1   3       40.91       35.97      0.52 o
   4  -1   3       45.30       41.26      0.74 o
   5  -1   3       84.57       81.99      1.35 o
   6  -1   3       57.50       59.73      1.55 o
   7  -1   3       16.22       22.73      1.15 o
   8  -1   3        0.09       -0.10      0.67 o
  -9   0   3        8.61        9.14      0.85 o
  -8   0   3        5.34        6.47      0.96 o
  -7   0   3       33.90       32.37      0.94 o
  -6   0   3       43.13       46.75      1.08 o
  -5   0   3      134.85      123.94      1.72 o
  -4   0   3      136.20      148.44      2.01 o
  -3   0   3      193.05      181.87      2.19 o
  -2   0   3       33.01       44.45      0.60 o
  -1   0   3     1459.36     1418.27     14.11 o
   0   0   3     1680.70     1682.68     22.17 o
   1   0   3     2985.43     3080.61     31.42 o
   2   0   3       78.97       76.39      1.16 o
   3   0   3      921.03      981.51     12.78 o
   4   0   3       46.44       44.06      0.75 o
   5   0   3       57.54       53.30      1.00 o
   6   0   3       35.51       40.01      1.03 o
   7   0   3        8.49        9.30      1.15 o
   8   0   3        0.00        0.58      0.77 o
  -9   1   3        0.76        0.59      0.51 o
  -8   1   3       14.20       14.52      0.76 o
  -7   1   3       38.60       30.40      0.87 o
  -6   1   3      108.60      114.50      2.08 o
  -5   1   3       19.87       32.23      0.59 o
  -4   1   3      715.53      730.34      8.39 o
  -3   1   3        2.88        3.71      0.14 o
  -2   1   3      474.42      482.39      5.57 o
  -1   1   3       24.84       26.01      0.37 o
   0   1   3       96.13      122.89      1.56 o
   1   1   3      102.41      103.57      1.48 o
   2   1   3      126.92      108.34      1.47 o
   3   1   3      291.20      295.50      3.76 o
   4   1   3      172.85      160.99      2.21 o
   5   1   3      113.83      120.02      1.93 o
   6   1   3       34.43       33.90      1.35 o
   7   1   3       13.25       12.18      1.25 o
   8   1   3        0.85        0.38      0.77 o
  -9   2   3        6.73        6.67      0.62 o
  -8   2   3        8.38        7.26      0.55 o
  -7   2   3       87.27       91.34      1.78 o
  -6   2   3       52.95       52.77      1.15 o
  -5   2   3       88.31       83.19      1.28 o
  -4   2   3       45.23       45.67      0.65 o
  -3   2   3       28.20       34.48      0.59 o
  -2   2   3      846.75      853.97     10.43 o
  -1   2   3     2645.79     2603.45     30.67 o
   0   2   3        0.80        0.17      0.07 o
   1   2   3     2554.58     2701.73     32.48 o
   2   2   3      328.19      327.35      4.13 o
   3   2   3      242.72      239.04      3.12 o
   4   2   3        3.05        2.71      0.24 o
   5   2   3        6.46        6.66      0.40 o
   6   2   3        3.03        3.55      0.44 o
   7   2   3        2.62        1.73      0.77 o
 -10   3   3       10.61        9.85      1.77 o
  -9   3   3       10.40        8.43      0.60 o
  -8   3   3       27.12       25.94      0.83 o
  -7   3   3        1.51        2.77      0.32 o
  -6   3   3       21.04       21.46      0.68 o
  -5   3   3      245.03      254.07      2.98 o
  -4   3   3      573.51      606.89      6.86 o
  -3   3   3       68.48       64.65      0.85 o
  -2   3   3        7.32       11.75      0.56 o
  -1   3   3      738.83      708.48      8.65 o
   0   3   3      254.33      261.70      2.85 o
   1   3   3      317.89      337.85      3.92 o
   2   3   3       48.93       48.40      0.82 o
   3   3   3      185.81      182.70      2.48 o
   4   3   3      116.53      109.00      1.81 o
   5   3   3        7.75        8.84      0.45 o
   6   3   3        5.47        5.12      0.52 o
   7   3   3        2.42        3.07      1.05 o
 -10   4   3        4.19        5.59      0.66 o
  -9   4   3       16.52       16.56      0.95 o
  -8   4   3        7.22        6.13      0.44 o
  -7   4   3       36.02       38.11      0.97 o
  -6   4   3       37.26       39.85      0.93 o
  -5   4   3       20.86       20.70      0.46 o
  -4   4   3       90.87       75.08      1.10 o
  -3   4   3        8.27        3.23      0.19 o
  -2   4   3        2.89        2.75      0.12 o
  -1   4   3      825.39      941.90     10.74 o
   0   4   3      236.01      242.26      2.71 o
   1   4   3      261.46      243.16      2.76 o
   2   4   3      121.87      104.37      1.90 o
   3   4   3       37.46       33.15      0.78 o
   4   4   3       45.86       44.26      0.99 o
   5   4   3       58.52       54.10      1.46 o
   6   4   3        0.03        0.13      0.41 o
 -10   5   3       20.84       23.03      1.27 o
  -9   5   3        2.77        2.54      0.45 o
  -8   5   3        0.20       -0.21      0.26 o
  -7   5   3      165.02      166.89      2.91 o
  -6   5   3        3.26        3.88      0.30 o
  -5   5   3        5.56        8.10      0.31 o
  -4   5   3       45.29       39.93      0.88 o
  -3   5   3      211.41      215.25      3.01 o
  -2   5   3      778.60      864.48      9.73 o
  -1   5   3      126.11      121.20      1.46 o
   0   5   3        0.00        0.00      0.10 o
   1   5   3      246.07      254.75      3.42 o
   2   5   3      246.94      236.65      3.50 o
   3   5   3       11.65        9.27      0.43 o
   4   5   3        1.12        1.09      0.30 o
   5   5   3       34.71       39.64      1.91 o
   6   5   3        0.03       -0.09      0.45 o
 -10   6   3        0.02        0.23      0.53 o
  -9   6   3       18.96       20.28      0.91 o
  -8   6   3       16.31       13.79      0.69 o
  -7   6   3       37.49       36.95      1.08 o
  -6   6   3       42.93       39.08      0.93 o
  -5   6   3        9.13       10.12      0.43 o
  -4   6   3       75.72       76.91      1.25 o
  -3   6   3       21.53       26.35      0.51 o
  -2   6   3      236.70      254.19      3.27 o
  -1   6   3        4.72        7.30      0.31 o
   0   6   3      817.55      789.68      9.99 o
   1   6   3      167.60      168.86      2.60 o
   2   6   3       18.50       17.12      0.57 o
   3   6   3        4.85        4.13      0.42 o
   4   6   3       40.92       39.55      1.13 o
   5   6   3        2.57        1.78      0.51 o
  -9   7   3        0.91        1.39      0.51 o
  -8   7   3       11.89       12.91      0.67 o
  -7   7   3       13.70       13.47      1.19 o
  -6   7   3        0.03       -0.22      0.22 o
  -5   7   3      145.45      145.93      2.42 o
  -4   7   3       77.44       74.18      1.39 o
  -3   7   3       54.34       56.16      0.92 o
  -2   7   3        3.75        4.04      0.32 o
  -1   7   3        9.49        7.77      0.46 o
   0   7   3      109.02       98.54      1.74 o
   1   7   3        1.25        1.00      0.25 o
   2   7   3       28.43       24.57      0.74 o
   3   7   3       15.32       14.08      0.74 o
   4   7   3        1.88        1.74      0.41 o
  -9   8   3        8.67        6.98      0.61 o
  -8   8   3        1.35        0.88      0.36 o
  -7   8   3        0.08       -0.12      0.29 o
  -6   8   3       41.74       39.83      1.11 o
  -5   8   3       16.62       13.57      1.10 o
  -4   8   3        2.84        3.77      0.30 o
  -3   8   3       37.76       43.40      0.91 o
  -2   8   3      337.15      319.81      5.01 o
  -1   8   3       84.72       90.50      1.58 o
   0   8   3       44.82       36.67      0.96 o
   1   8   3       15.29       14.25      0.69 o
   2   8   3       79.58       75.86      1.69 o
   3   8   3        2.22        2.01      0.40 o
  -9   9   3        2.93        2.92      0.75 o
  -8   9   3        1.01        1.67      0.37 o
  -7   9   3        0.81        1.17      0.36 o
  -6   9   3        1.30        0.97      0.31 o
  -5   9   3        8.39        7.93      0.43 o
  -4   9   3       23.18       23.67      0.72 o
  -3   9   3       15.67       17.29      0.63 o
  -2   9   3       57.20       49.32      1.04 o
  -1   9   3        6.06        6.11      0.39 o
   0   9   3        2.35        2.70      0.36 o
   1   9   3        0.01       -0.29      0.29 o
   2   9   3       13.48       13.08      0.67 o
  -8  10   3        6.92        8.48      0.60 o
  -7  10   3        0.47        0.50      0.31 o
  -6  10   3        0.37       -0.16      0.44 o
  -5  10   3        4.99       10.50      0.84 o
  -4  10   3       58.90       61.80      1.51 o
  -3  10   3       45.57       46.60      1.15 o
  -2  10   3        6.43        4.71      0.37 o
  -1  10   3        4.50        4.96      0.40 o
   0  10   3       51.36       50.81      1.19 o
   1  10   3        5.06        5.47      1.68 o
  -7  11   3        0.39        0.68      0.63 o
  -6  11   3        3.08        5.23      0.94 o
  -5  11   3        2.47        4.77      0.72 o
  -4  11   3        9.06        8.24      0.55 o
  -3  11   3        0.78        0.87      0.31 o
  -2  11   3        8.32       10.60      0.55 o
  -1  11   3        8.76        9.78      0.90 o
   3 -12   4        1.45        1.49      0.30 o
   4 -12   4        2.42        2.26      0.54 o
   0 -11   4        6.17        4.82      0.45 o
   1 -11   4       11.93       16.16      0.66 o
   2 -11   4        4.96        4.09      0.35 o
   3 -11   4        0.06       -0.16      0.21 o
   4 -11   4        4.27        7.59      0.68 o
   5 -11   4        0.89        0.77      0.58 o
   6 -11   4        0.28        0.29      0.29 o
  -2 -10   4        8.78       12.29      0.80 o
  -1 -10   4        4.22        2.53      0.36 o
   0 -10   4       24.81       24.48      0.80 o
   1 -10   4        9.43        6.86      0.43 o
   2 -10   4       12.28       12.27      0.48 o
   3 -10   4        6.15        6.75      0.33 o
   4 -10   4        6.14        7.14      0.61 o
   5 -10   4       12.11       13.35      0.87 o
   6 -10   4        7.58        7.57      1.15 o
   7 -10   4        1.14        1.49      0.41 o
  -3  -9   4        3.30        3.47      0.44 o
  -2  -9   4       13.01       11.74      0.91 o
  -1  -9   4       97.13      100.50      1.95 o
   0  -9   4       32.59       34.04      0.89 o
   1  -9   4       11.69        9.73      0.58 o
   2  -9   4       84.78       85.81      1.59 o
   3  -9   4        7.08        7.26      0.45 o
   4  -9   4        0.35        0.65      0.36 o
   5  -9   4        1.21        2.41      0.25 o
   6  -9   4        0.13        0.13      0.26 o
   7  -9   4        1.84        2.20      0.96 o
   8  -9   4       10.45       10.35      0.78 o
  -4  -8   4        7.79        9.91      0.59 o
  -3  -8   4       11.97       15.01      0.66 o
  -2  -8   4        9.74        7.75      0.45 o
  -1  -8   4        0.26        0.09      0.22 o
   0  -8   4        4.77        4.31      0.29 o
   1  -8   4      186.94      180.49      2.73 o
   2  -8   4       48.24       45.44      0.89 o
   3  -8   4       16.54       19.85      0.57 o
   4  -8   4        0.73        0.34      0.12 o
   5  -8   4       55.73       54.67      1.25 o
   6  -8   4       15.77       17.35      0.81 o
   7  -8   4        6.69        7.60      0.64 o
   8  -8   4        0.52        0.83      0.41 o
  -5  -7   4       12.30       10.09      0.59 o
  -4  -7   4       17.30       15.65      0.68 o
  -3  -7   4       80.81       70.64      1.50 o
  -2  -7   4      265.65      258.55      3.81 o
  -1  -7   4       72.51       71.84      1.31 o
   0  -7   4       78.45       73.23      1.50 o
   1  -7   4        2.16        1.72      0.19 o
   2  -7   4        6.83        6.46      0.21 o
   3  -7   4        4.88        4.91      0.35 o
   4  -7   4       32.20       30.50      0.55 o
   5  -7   4        0.17        0.07      0.42 o
   6  -7   4       54.77       54.09      1.64 o
   7  -7   4        1.63        1.82      0.41 o
   8  -7   4        6.47        6.17      0.67 o
   9  -7   4        2.11        1.05      0.86 o
  -6  -6   4        0.01       -0.03      0.30 o
  -5  -6   4       29.48       32.37      0.95 o
  -4  -6   4        1.98        1.60      0.30 o
  -3  -6   4       27.82       24.81      0.68 o
  -2  -6   4       75.21       73.10      1.50 o
  -1  -6   4      302.55      296.47      4.20 o
   0  -6   4        0.11       -0.03      0.10 o
   1  -6   4      105.74      115.27      1.46 o
   2  -6   4       23.45       23.91      0.43 o
   3  -6   4      336.47      317.97      4.23 o
   4  -6   4        0.93        1.34      0.15 o
   5  -6   4       25.05       24.10      0.72 o
   6  -6   4       13.51       11.09      0.69 o
   7  -6   4       27.69       24.83      1.10 o
   8  -6   4        0.78        1.25      0.48 o
   9  -6   4        4.25        5.30      0.81 o
  -6  -5   4       10.79        8.69      0.51 o
  -5  -5   4       25.29       21.84      0.73 o
  -4  -5   4      188.89      191.08      2.91 o
  -3  -5   4        8.61        5.70      0.33 o
  -2  -5   4        1.85        1.67      0.23 o
  -1  -5   4      133.39      144.84      1.80 o
   0  -5   4       21.30       11.24      0.27 o
   1  -5   4        2.02        2.10      0.13 o
   2  -5   4       52.07       59.47      0.92 o
   3  -5   4        6.51       10.06      0.26 o
   4  -5   4      269.38      277.05      4.58 o
   5  -5   4       39.28       39.13      0.99 o
   6  -5   4        1.04        0.56      0.34 o
   7  -5   4       22.36       24.97      1.77 o
   8  -5   4      107.67      104.49      2.95 o
   9  -5   4       17.84       18.27      1.20 o
  -7  -4   4       68.11       71.36      3.36 o
  -6  -4   4        4.17        3.96      0.37 o
  -5  -4   4       53.78       53.47      1.17 o
  -4  -4   4       91.57       91.17      1.55 o
  -3  -4   4      243.75      229.55      3.43 o
  -2  -4   4        4.08        4.14      0.18 o
  -1  -4   4       77.36       93.01      1.19 o
   0  -4   4       84.73       63.31      0.88 o
   1  -4   4     2789.74     2820.57     34.02 o
   2  -4   4       10.38       18.59      0.38 o
   3  -4   4      230.68      235.49      2.87 o
   4  -4   4       54.29       56.28      1.05 o
   5  -4   4       40.23       43.78      1.89 o
   6  -4   4       59.03       63.19      1.86 o
   7  -4   4       28.26       26.59      1.15 o
   8  -4   4       12.53       14.08      0.98 o
   9  -4   4        6.54        5.97      0.81 o
  -8  -3   4       10.83       11.79      1.44 o
  -7  -3   4        0.00        0.19      0.58 o
  -6  -3   4       15.06       15.02      0.58 o
  -5  -3   4       84.85       94.72      1.44 o
  -4  -3   4       51.68       49.82      0.85 o
  -3  -3   4        0.52        0.86      0.18 o
  -2  -3   4      264.66      254.49      4.60 o
  -1  -3   4        1.18        1.63      0.14 o
   0  -3   4      852.20      847.75     10.53 o
   1  -3   4        1.53        2.40      0.12 o
   2  -3   4      402.11      416.36      5.81 o
   3  -3   4      522.76      528.98      7.80 o
   4  -3   4      109.04      125.07      2.05 o
   5  -3   4        3.42        3.90      0.32 o
   6  -3   4       33.26       34.81      1.28 o
   7  -3   4        0.08        0.30      0.37 o
   8  -3   4        6.47        8.33      0.81 o
   9  -3   4        5.84        5.34      0.81 o
  -8  -2   4        0.00        0.29      0.67 o
  -7  -2   4        0.01       -0.38      0.38 o
  -6  -2   4        0.29        0.04      0.20 o
  -5  -2   4        0.67        0.85      0.16 o
  -4  -2   4       26.26       25.12      0.47 o
  -3  -2   4      403.07      366.31      4.21 o
  -2  -2   4        1.55        0.80      0.09 o
  -1  -2   4     1777.08     1861.99     23.23 o
   0  -2   4     2712.66     2537.77     27.72 o
   1  -2   4      442.09      503.02      5.55 o
   2  -2   4      145.11      179.13      2.46 o
   3  -2   4       37.72       40.43      0.80 o
   4  -2   4       52.91       68.17      0.95 o
   5  -2   4        0.20        0.21      0.62 o
   6  -2   4        4.72        5.55      0.57 o
   7  -2   4        0.04       -0.05      0.39 o
   8  -2   4        0.92        0.09      0.51 o
  -9  -1   4        0.00        0.29      0.67 o
  -8  -1   4        1.00        0.52      0.44 o
  -7  -1   4        6.47        6.22      0.91 o
  -6  -1   4      109.26      104.27      1.72 o
  -5  -1   4       67.24       72.00      1.23 o
  -4  -1   4      839.29      850.74     11.50 o
  -3  -1   4       77.38       62.89      1.03 o
  -2  -1   4      282.82      293.02      3.45 o
  -1  -1   4      119.22      119.18      1.36 o
   0  -1   4      261.26      264.11      3.03 o
   1  -1   4      114.48      120.79      1.31 o
   2  -1   4        9.84       13.49      0.38 o
   3  -1   4       60.18       61.90      0.87 o
   4  -1   4      411.21      443.05      5.92 o
   5  -1   4       10.75       13.43      0.48 o
   6  -1   4       56.58       56.37      1.54 o
   7  -1   4        9.10       10.39      0.85 o
   8  -1   4        0.34        0.67      0.86 o
  -9   0   4        2.19        2.75      0.77 o
  -8   0   4        0.05        0.43      0.41 o
  -7   0   4        0.72        0.38      0.41 o
  -6   0   4       68.88       68.40      1.42 o
  -5   0   4      301.78      305.54      3.90 o
  -4   0   4        2.42        1.66      0.15 o
  -3   0   4       93.21       94.08      1.32 o
  -2   0   4     3226.17     3273.87     37.25 o
  -1   0   4     1760.32     1846.35     22.70 o
   0   0   4        1.56        1.02      0.22 o
   1   0   4      941.97      994.50     11.76 o
   2   0   4     1120.95     1217.17     14.38 o
   3   0   4      475.49      466.48      6.21 o
   4   0   4        6.02        4.83      0.27 o
   5   0   4       82.70       86.51      1.48 o
   6   0   4       38.31       39.48      1.63 o
   7   0   4       25.00       24.26      1.82 o
   8   0   4        1.94        2.68      0.96 o
  -9   1   4       27.08       28.88      1.39 o
  -8   1   4       32.36       34.51      1.39 o
  -7   1   4       17.57       20.61      0.70 o
  -6   1   4       44.68       48.67      1.10 o
  -5   1   4       36.30       34.02      0.62 o
  -4   1   4        4.34        3.81      0.23 o
  -3   1   4      739.75      685.56      8.61 o
  -2   1   4      174.86      174.47      2.28 o
  -1   1   4      240.26      225.33      3.09 o
   0   1   4        1.01        0.62      0.09 o
   1   1   4       88.20       82.18      1.13 o
   2   1   4        9.56        8.95      0.32 o
   3   1   4      241.87      216.65      2.84 o
   4   1   4       72.20       70.32      1.13 o
   5   1   4       63.70       64.72      1.23 o
   6   1   4        1.13        1.25      0.77 o
   7   1   4        4.51        5.66      1.05 o
  -9   2   4        4.61        4.18      0.64 o
  -8   2   4        4.15        5.20      0.44 o
  -7   2   4       16.90       15.55      0.61 o
  -6   2   4       93.97       80.69      1.57 o
  -5   2   4      128.24      147.07      1.97 o
  -4   2   4      677.55      671.77      8.21 o
  -3   2   4      471.24      471.64      5.50 o
  -2   2   4       34.24       43.05      0.56 o
  -1   2   4      217.36      198.03      2.51 o
   0   2   4     1688.83     1709.91     17.76 o
   1   2   4      267.31      288.66      3.58 o
   2   2   4      276.07      278.59      3.58 o
   3   2   4       44.52       41.31      0.75 o
   4   2   4        1.65        1.82      0.32 o
   5   2   4       22.68       20.73      0.71 o
   6   2   4        7.32        8.92      0.69 o
   7   2   4        0.00        0.29      0.77 o
 -10   3   4       11.91       12.13      0.98 o
  -9   3   4       11.18       12.85      0.74 o
  -8   3   4       30.54       28.28      0.88 o
  -7   3   4        8.94        7.67      0.46 o
  -6   3   4       18.09       15.00      0.53 o
  -5   3   4       27.61       28.90      0.76 o
  -4   3   4       28.23       30.99      0.55 o
  -3   3   4       16.44        7.26      0.33 o
  -2   3   4        3.01        2.61      0.15 o
  -1   3   4      610.88      639.24      7.80 o
   0   3   4      117.90      101.36      1.22 o
   1   3   4       70.66       51.68      0.92 o
   2   3   4      151.87      150.01      2.06 o
   3   3   4      150.43      138.04      2.17 o
   4   3   4        0.02       -0.19      0.19 o
   5   3   4       76.90       79.44      1.89 o
   6   3   4        4.28        3.09      0.55 o
 -10   4   4       18.67       19.59      1.17 o
  -9   4   4        0.00        0.08      0.37 o
  -8   4   4       20.25       17.14      0.75 o
  -7   4   4      111.08      104.01      1.98 o
  -6   4   4       63.49       63.97      1.31 o
  -5   4   4      183.60      192.06      2.77 o
  -4   4   4       26.65       30.19      0.54 o
  -3   4   4       77.44       73.78      1.22 o
  -2   4   4      983.01     1117.99     14.55 o
  -1   4   4      111.03      119.75      1.61 o
   0   4   4      680.87      640.48      6.79 o
   1   4   4        5.03        7.94      0.32 o
   2   4   4        7.77        6.74      0.38 o
   3   4   4        7.93        9.11      0.81 o
   4   4   4      114.59      111.52      2.23 o
   5   4   4        3.84        2.90      0.75 o
   6   4   4        8.45       10.33      0.91 o
 -10   5   4        0.07       -0.30      0.40 o
  -9   5   4        2.85        2.17      0.67 o
  -8   5   4       13.29       13.59      0.70 o
  -7   5   4        5.29        4.01      0.39 o
  -6   5   4        1.71        1.08      0.33 o
  -5   5   4        0.04       -0.11      0.14 o
  -4   5   4      105.32      113.36      1.59 o
  -3   5   4      639.30      618.99      8.18 o
  -2   5   4        1.79        2.46      0.26 o
  -1   5   4       59.34       81.00      1.06 o
   0   5   4       16.87       17.93      0.45 o
   1   5   4      352.12      332.67      5.18 o
   2   5   4        1.59        1.74      0.27 o
   3   5   4       67.85       65.07      1.29 o
   4   5   4        2.17        2.19      0.37 o
   5   5   4       34.25       35.68      1.28 o
 -10   6   4        0.01       -0.17      0.39 o
  -9   6   4        6.69        8.36      0.63 o
  -8   6   4        1.00        0.49      0.41 o
  -7   6   4       31.39       28.89      0.96 o
  -6   6   4       37.89       34.71      1.00 o
  -5   6   4       33.42       33.85      0.79 o
  -4   6   4      123.17      124.41      2.25 o
  -3   6   4       19.26       23.48      0.54 o
  -2   6   4      110.65       98.33      1.58 o
  -1   6   4       18.64       15.29      0.40 o
   0   6   4        0.91        0.71      0.21 o
   1   6   4        0.29        0.22      0.20 o
   2   6   4      164.47      156.68      2.52 o
   3   6   4        0.32        0.05      0.29 o
   4   6   4        2.11        2.53      0.45 o
   5   6   4        0.90        0.35      0.45 o
  -9   7   4        3.51        4.15      0.53 o
  -8   7   4        0.62        1.10      0.36 o
  -7   7   4        2.15        1.20      0.34 o
  -6   7   4      140.55      129.30      2.66 o
  -5   7   4       72.59       69.24      1.33 o
  -4   7   4        6.25        4.53      0.33 o
  -3   7   4       78.64       81.64      1.54 o
  -2   7   4        1.62        2.38      0.30 o
  -1   7   4      417.03      418.24      5.77 o
   0   7   4       24.60       21.49      0.63 o
   1   7   4       11.89        9.57      0.66 o
   2   7   4       29.73       27.40      0.87 o
   3   7   4       77.51       83.39      2.06 o
   4   7   4       10.79       11.35      0.69 o
  -9   8   4        0.46        0.29      0.42 o
  -8   8   4        0.15       -0.06      0.35 o
  -7   8   4        1.42        2.06      0.37 o
  -6   8   4        5.84        5.44      0.44 o
  -5   8   4       48.96       42.62      0.98 o
  -4   8   4        2.72        2.96      0.30 o
  -3   8   4       22.01       24.15      0.74 o
  -2   8   4       10.30       12.25      0.66 o
  -1   8   4       22.52       21.92      0.67 o
   0   8   4       43.04       44.35      1.01 o
   1   8   4       60.05       59.07      1.39 o
   2   8   4        9.00        8.77      0.59 o
   3   8   4        0.39        0.45      0.35 o
  -9   9   4        0.00        0.00      0.61 o
  -8   9   4       13.39       13.39      0.74 o
  -7   9   4       12.69       12.31      0.67 o
  -6   9   4        0.29        0.00      0.29 o
  -5   9   4        4.22        6.15      0.41 o
  -4   9   4        9.44        8.39      0.47 o
  -3   9   4      163.33      166.56      2.89 o
  -2   9   4        9.53        5.98      0.39 o
  -1   9   4        0.32        0.01      0.24 o
   0   9   4        2.19        1.74      0.32 o
   1   9   4       29.77       29.55      0.98 o
   2   9   4       10.16       10.40      0.63 o
  -8  10   4        0.00        0.17      0.41 o
  -7  10   4        1.53        0.44      0.46 o
  -6  10   4        0.75        1.63      0.38 o
  -5  10   4       27.83       32.34      0.98 o
  -4  10   4       55.29       54.70      1.42 o
  -3  10   4       12.85       12.64      0.55 o
  -2  10   4        1.15        0.29      0.28 o
  -1  10   4       53.17       57.23      1.27 o
   0  10   4        4.69        4.86      0.44 o
  -7  11   4        0.20        0.62      0.72 o
  -6  11   4        0.33        0.84      0.51 o
  -5  11   4        8.75       10.58      1.00 o
  -4  11   4        2.06        1.80      0.53 o
  -3  11   4        3.48        3.94      0.41 o
  -2  11   4        3.30        3.03      0.41 o
   0 -11   5        7.28        6.34      0.64 o
   1 -11   5        5.12        5.13      0.53 o
   2 -11   5        3.55        2.22      0.47 o
   3 -11   5        0.16       -0.23      0.23 o
   4 -11   5        0.36        0.46      0.29 o
   5 -11   5        4.93        6.33      0.58 o
   6 -11   5        1.24        1.73      0.38 o
  -1 -10   5        5.52        4.65      0.43 o
   0 -10   5        0.00       -0.26      0.26 o
   1 -10   5       62.12       59.81      1.33 o
   2 -10   5        3.40        3.84      0.32 o
   3 -10   5        4.09        1.66      0.38 o
   4 -10   5        8.46        5.83      0.42 o
   5 -10   5       23.82       25.51      1.92 o
   6 -10   5        0.93        1.63      0.48 o
   7 -10   5        2.67        4.16      0.72 o
  -3  -9   5        2.23        2.43      0.50 o
  -2  -9   5       55.63       55.57      1.32 o
  -1  -9   5        2.42        1.05      0.50 o
   0  -9   5        8.44        7.07      0.51 o
   1  -9   5        0.00       -0.17      0.21 o
   2  -9   5       10.60        8.57      0.43 o
   3  -9   5       29.67       26.80      0.80 o
   4  -9   5        4.75        5.21      0.53 o
   5  -9   5        5.50        3.96      0.35 o
   6  -9   5        5.89        7.24      0.57 o
   7  -9   5        0.44        0.80      0.41 o
  -4  -8   5        0.19       -0.04      0.32 o
  -3  -8   5        0.57        0.32      0.30 o
  -2  -8   5        0.41        0.14      0.28 o
  -1  -8   5       51.94       52.78      1.18 o
   0  -8   5       23.62       26.49      0.80 o
   1  -8   5        0.20       -0.20      0.20 o
   2  -8   5        0.87        1.19      0.26 o
   3  -8   5      336.03      344.00      6.01 o
   4  -8   5       14.73       12.89      0.62 o
   5  -8   5       21.07       21.17      0.71 o
   6  -8   5        0.99        1.03      0.33 o
   7  -8   5        1.13        1.49      0.41 o
   8  -8   5        0.14        0.15      0.39 o
  -5  -7   5        0.21        0.51      0.37 o
  -4  -7   5       63.10       60.45      1.38 o
  -3  -7   5        0.00       -0.19      0.26 o
  -2  -7   5       37.61       39.02      0.97 o
  -1  -7   5        7.06        8.90      0.39 o
   0  -7   5       46.69       47.17      0.96 o
   1  -7   5      108.85       98.33      1.72 o
   2  -7   5       12.06       11.79      0.50 o
   3  -7   5      138.09      124.98      2.08 o
   4  -7   5       89.13      104.50      2.08 o
   5  -7   5        2.52        3.29      0.64 o
   6  -7   5       55.70       43.97      1.49 o
   7  -7   5        5.26        5.97      0.62 o
   8  -7   5        6.99        6.53      0.69 o
  -6  -6   5        0.15       -0.12      0.35 o
  -5  -6   5        9.45       12.05      0.60 o
  -4  -6   5       11.06        9.40      0.50 o
  -3  -6   5       70.98       72.22      1.51 o
  -2  -6   5        1.77        1.40      0.24 o
  -1  -6   5       33.52       27.16      0.71 o
   0  -6   5       56.12       52.48      0.98 o
   1  -6   5      687.64      696.08      8.32 o
   2  -6   5       50.62       49.11      0.83 o
   3  -6   5        0.04        0.03      0.12 o
   4  -6   5       72.00       66.09      1.42 o
   5  -6   5       67.39       66.03      1.45 o
   6  -6   5       27.76       31.07      2.16 o
   7  -6   5        3.97        4.73      0.55 o
   8  -6   5        3.89        3.83      0.60 o
  -6  -5   5       11.94       10.33      0.54 o
  -5  -5   5       21.10       21.97      0.73 o
  -4  -5   5       83.07       77.30      1.52 o
  -3  -5   5       13.99       15.61      0.52 o
  -2  -5   5       23.07       21.75      0.58 o
  -1  -5   5      570.61      540.40      7.33 o
   0  -5   5      279.06      297.67      3.77 o
   1  -5   5      164.83      167.01      2.34 o
   2  -5   5       91.18       97.56      1.43 o
   3  -5   5       34.70       40.30      0.68 o
   4  -5   5       87.98       87.46      2.54 o
   5  -5   5       12.46       15.93      0.65 o
   6  -5   5       66.87       66.14      1.99 o
   7  -5   5        1.22        0.44      0.44 o
   8  -5   5        3.87        4.57      0.86 o
  -7  -4   5        0.25        2.30      0.86 o
  -6  -4   5        1.69        1.01      0.28 o
  -5  -4   5        1.38        2.21      0.28 o
  -4  -4   5        3.33        3.93      0.29 o
  -3  -4   5       67.40       60.32      1.10 o
  -2  -4   5        5.60        4.27      0.26 o
  -1  -4   5      537.04      535.74      6.57 o
   0  -4   5      280.36      248.86      3.49 o
   1  -4   5      102.23      121.17      1.73 o
   2  -4   5      762.02      853.57     11.13 o
   3  -4   5       49.82       52.74      1.14 o
   4  -4   5       86.28      103.51      2.09 o
   5  -4   5       36.93       34.78      2.23 o
   6  -4   5       38.77       40.17      2.49 o
   7  -4   5        4.01        3.52      0.57 o
   8  -4   5        0.08        0.56      0.51 o
  -8  -3   5        7.14        4.31      1.05 o
  -7  -3   5        0.01       -0.48      0.58 o
  -6  -3   5       85.40       88.46      2.01 o
  -5  -3   5        3.62        3.19      0.28 o
  -4  -3   5      102.10      102.24      1.66 o
  -3  -3   5      789.32      802.72      9.43 o
  -2  -3   5      351.92      374.95     10.36 o
  -1  -3   5      181.76      226.57      3.43 o
   0  -3   5      262.98      290.68      3.20 o
   1  -3   5       42.70       47.35      0.72 o
   2  -3   5      705.42      724.13     12.17 o
   3  -3   5      362.19      408.71      6.13 o
   4  -3   5      219.06      216.51      3.93 o
   5  -3   5       39.99       40.79      1.66 o
   6  -3   5       23.37       17.68      0.94 o
   7  -3   5        8.62        8.71      0.74 o
   8  -3   5        9.81       13.16      0.98 o
  -8  -2   5        1.67        0.86      0.77 o
  -7  -2   5       25.52       25.89      1.73 o
  -6  -2   5       84.98       84.70      2.93 o
  -5  -2   5      120.01      127.60      2.18 o
  -4  -2   5       56.62       58.98      0.95 o
  -3  -2   5       31.09       37.22      0.65 o
  -2  -2   5      929.60      914.46     12.73 o
  -1  -2   5       28.90       36.90      0.75 o
   0  -2   5     1267.31     1420.87     15.89 o
   1  -2   5      386.40      465.38      5.16 o
   2  -2   5     1234.60     1342.93     18.64 o
   3  -2   5      346.75      326.26      6.00 o
   4  -2   5       70.05       68.60      2.92 o
   5  -2   5       90.98       93.61      2.82 o
   6  -2   5       40.18       41.39      1.49 o
   7  -2   5        1.78        0.86      0.51 o
   8  -2   5        7.26        7.74      0.81 o
  -8  -1   5        1.27        1.44      0.77 o
  -7  -1   5       22.37       21.90      1.39 o
  -6  -1   5       14.17       13.54      0.53 o
  -5  -1   5      110.24      103.63      2.56 o
  -4  -1   5       97.03       95.46      1.38 o
  -3  -1   5       27.49       32.65      0.58 o
  -2  -1   5      150.30      151.19      1.87 o
  -1  -1   5        3.28        5.96      0.19 o
   0  -1   5      971.26     1029.47     11.54 o
   1  -1   5        6.29        3.83      0.14 o
   2  -1   5       25.28       22.90      0.39 o
   3  -1   5       41.02       33.67      0.55 o
   4  -1   5        8.93       12.74      0.43 o
   5  -1   5      140.61      144.81      2.85 o
   6  -1   5        4.87        5.81      0.64 o
   7  -1   5        1.61        3.13      0.57 o
   8  -1   5        0.29        0.29      0.77 o
  -9   0   5        0.00        0.29      0.67 o
  -8   0   5        4.55        4.31      0.57 o
  -7   0   5        9.54       11.12      0.66 o
  -6   0   5        0.85        0.78      0.25 o
  -5   0   5       19.23       16.32      0.42 o
  -4   0   5      280.67      303.78      3.99 o
  -3   0   5      413.33      420.26      5.33 o
  -2   0   5      166.53      184.76      2.24 o
  -1   0   5       64.00       73.31      1.04 o
   0   0   5     1351.61     1342.79     17.40 o
   1   0   5       87.91       75.98      1.16 o
   2   0   5      679.55      674.43      8.07 o
   3   0   5        3.74        2.97      0.42 o
   4   0   5       38.50       40.70      1.93 o
   5   0   5       39.12       31.92      0.89 o
   6   0   5        0.54        0.29      0.47 o
   7   0   5        0.01        0.10      0.67 o
  -9   1   5       10.43       11.54      0.91 o
  -8   1   5        1.40        0.77      0.44 o
  -7   1   5       41.61       42.31      1.07 o
  -6   1   5       14.99       13.40      0.53 o
  -5   1   5      151.29      158.87      2.14 o
  -4   1   5       66.16       65.67      1.02 o
  -3   1   5      347.83      336.22      3.95 o
  -2   1   5       98.32      108.50      1.37 o
  -1   1   5     1330.43     1422.69     17.20 o
   0   1   5      372.33      368.07      4.92 o
   1   1   5       98.27       80.46      1.14 o
   2   1   5      106.78      129.94      1.73 o
   3   1   5      259.16      235.73      3.09 o
   4   1   5        4.73        4.40      0.33 o
   5   1   5      111.33      120.90      2.64 o
   6   1   5        0.73        1.25      0.77 o
   7   1   5       27.18       22.63      1.73 o
  -9   2   5        0.00       -0.34      0.47 o
  -8   2   5       52.26       50.10      1.23 o
  -7   2   5      101.03      100.07      1.96 o
  -6   2   5       50.63       53.61      1.18 o
  -5   2   5        8.01        6.90      0.28 o
  -4   2   5      126.08      131.96      1.68 o
  -3   2   5        1.90        0.10      0.11 o
  -2   2   5       74.68       80.81      1.14 o
  -1   2   5      269.04      267.32      3.72 o
   0   2   5     1998.68     2062.68     26.64 o
   1   2   5       79.53       82.37      1.18 o
   2   2   5       38.73       38.42      0.71 o
   3   2   5       10.77       10.02      0.37 o
   4   2   5      221.55      209.96      3.17 o
   5   2   5        9.09        8.41      1.20 o
   6   2   5        0.36        0.67      0.77 o
   7   2   5       12.31       14.00      1.53 o
  -9   3   5       25.38       25.71      1.03 o
  -8   3   5      131.54      130.49      2.66 o
  -7   3   5       18.72       18.93      0.69 o
  -6   3   5        1.05        1.38      0.27 o
  -5   3   5        7.19        2.55      0.22 o
  -4   3   5        0.33        0.31      0.12 o
  -3   3   5      712.83      725.84      9.27 o
  -2   3   5        7.45        7.57      0.29 o
  -1   3   5      202.39      234.13      2.78 o
   0   3   5      502.49      575.43      6.56 o
   1   3   5      191.80      173.48      2.16 o
   2   3   5       60.64       50.47      0.89 o
   3   3   5       25.51       25.58      0.68 o
   4   3   5       55.80       56.07      1.15 o
   5   3   5       46.62       47.50      2.16 o
   6   3   5        2.68        2.01      0.96 o
 -10   4   5        4.74        5.21      0.60 o
  -9   4   5        1.33        2.02      0.83 o
  -8   4   5        2.55        2.20      0.61 o
  -7   4   5      168.60      161.46      3.25 o
  -6   4   5        0.15        0.21      0.24 o
  -5   4   5       34.81       35.11      0.70 o
  -4   4   5       42.07       39.84      0.86 o
  -3   4   5      235.42      259.78      4.94 o
  -2   4   5      940.58     1000.11     17.00 o
  -1   4   5       41.18       41.44      0.66 o
   0   4   5        0.76        0.29      0.13 o
   1   4   5      191.61      179.93      2.45 o
   2   4   5      467.99      450.62      6.31 o
   3   4   5        1.16        1.07      0.24 o
   4   4   5        0.17        0.32      0.27 o
   5   4   5        3.95        4.45      0.67 o
   6   4   5       10.11       11.22      1.53 o
 -10   5   5        0.27        0.57      0.44 o
  -9   5   5       19.33       19.44      0.97 o
  -8   5   5       13.21       14.04      0.75 o
  -7   5   5       14.83       16.88      0.78 o
  -6   5   5      110.21      100.26      2.16 o
  -5   5   5      218.10      202.93      3.31 o
  -4   5   5       37.13       34.56      0.80 o
  -3   5   5       42.67       46.24      0.98 o
  -2   5   5      195.99      209.76      3.81 o
  -1   5   5      149.35      140.46      1.96 o
   0   5   5      132.90      129.35      1.86 o
   1   5   5       16.04       16.90      0.49 o
   2   5   5       64.69       57.77      1.16 o
   3   5   5       57.45       59.21      1.23 o
   4   5   5       20.26       20.74      0.80 o
   5   5   5        0.17        0.23      0.53 o
  -9   6   5        0.11        0.16      0.39 o
  -8   6   5        0.06       -0.28      0.36 o
  -7   6   5       23.97       19.17      1.06 o
  -6   6   5      206.98      199.80      3.84 o
  -5   6   5       69.52       73.73      1.83 o
  -4   6   5      184.27      199.31      3.22 o
  -3   6   5      106.79      114.89      2.00 o
  -2   6   5       61.53       54.45      1.19 o
  -1   6   5      230.57      230.25      3.35 o
   0   6   5      185.05      178.77      2.70 o
   1   6   5       50.89       45.78      1.00 o
   2   6   5        6.84        5.51      0.43 o
   3   6   5        2.35        2.73      0.41 o
   4   6   5       30.05       33.91      1.61 o
  -9   7   5        5.06        5.71      0.59 o
  -8   7   5        5.46        5.70      0.52 o
  -7   7   5        0.26        0.52      0.32 o
  -6   7   5        0.34        1.56      0.34 o
  -5   7   5       41.66       42.30      1.17 o
  -4   7   5       76.53       72.19      1.43 o
  -3   7   5        3.45        2.23      0.33 o
  -2   7   5       96.82      102.42      1.72 o
  -1   7   5       36.70       31.57      0.79 o
   0   7   5        0.79        0.21      0.22 o
   1   7   5       15.68       14.87      0.58 o
   2   7   5       59.47       62.70      1.47 o
   3   7   5        0.12       -0.02      0.36 o
  -9   8   5        1.53        1.80      0.71 o
  -8   8   5        5.94        6.71      0.55 o
  -7   8   5        3.59        3.78      0.45 o
  -6   8   5       36.23       33.03      1.04 o
  -5   8   5       12.68       16.04      0.61 o
  -4   8   5       48.19       41.05      1.01 o
  -3   8   5       61.57       64.69      1.54 o
  -2   8   5       15.12       15.63      0.59 o
  -1   8   5       34.28       34.38      0.87 o
   0   8   5        2.41        2.24      0.33 o
   1   8   5        1.11        1.39      0.34 o
   2   8   5       44.52       46.96      1.26 o
  -8   9   5        0.37        0.41      0.37 o
  -7   9   5        0.70        0.84      0.42 o
  -6   9   5        6.10        6.68      0.55 o
  -5   9   5        5.04        4.36      0.41 o
  -4   9   5       37.94       40.86      1.17 o
  -3   9   5       10.81        8.21      0.50 o
  -2   9   5        7.82        8.13      0.47 o
  -1   9   5        1.47        1.04      0.28 o
   0   9   5       60.01       66.16      1.39 o
   1   9   5        2.87        3.07      0.40 o
  -8  10   5        5.41        5.35      0.81 o
  -7  10   5        0.69        1.15      0.42 o
  -6  10   5        2.05        1.89      0.42 o
  -5  10   5        0.70        1.63      0.36 o
  -4  10   5        0.04        0.42      0.31 o
  -3  10   5        1.56        2.46      0.35 o
  -2  10   5        0.14        0.33      0.29 o
  -1  10   5        0.93        0.91      0.36 o
   0  10   5       16.56       16.65      1.63 o
  -6  11   5        5.51        6.53      1.05 o
  -5  11   5        4.95        4.75      0.48 o
  -4  11   5        0.73        1.26      0.55 o
  -3  11   5        0.29        0.12      0.53 o
   1 -11   6        6.36        5.21      0.47 o
   2 -11   6       10.09       12.60      0.62 o
   3 -11   6        3.66        3.30      0.41 o
   4 -11   6       15.25       17.96      0.87 o
   5 -11   6        7.16       11.12      0.86 o
  -1 -10   6        0.68        1.16      0.43 o
   0 -10   6        4.38        3.28      0.43 o
   1 -10   6        0.07        0.33      0.36 o
   2 -10   6        0.01       -0.10      0.27 o
   3 -10   6        1.34        1.03      0.86 o
   4 -10   6       39.15       38.87      1.39 o
   5 -10   6       31.48       37.40      1.73 o
   6 -10   6        1.73        1.63      0.48 o
  -3  -9   6        0.06       -0.36      0.36 o
  -2  -9   6        8.89        8.87      0.69 o
  -1  -9   6       10.36       10.16      0.54 o
   0  -9   6       97.55       99.57      2.53 o
   1  -9   6        9.62       10.54      0.50 o
   2  -9   6       14.77       14.81      0.66 o
   3  -9   6       18.58       18.52      1.39 o
   4  -9   6       25.08       31.75      1.10 o
   5  -9   6        0.28        1.52      0.34 o
   6  -9   6        0.08       -0.19      0.38 o
   7  -9   6        6.12        6.58      0.62 o
  -4  -8   6        1.97        1.08      0.35 o
  -3  -8   6        5.46        6.11      0.47 o
  -2  -8   6       39.58       35.94      0.99 o
  -1  -8   6       48.87       46.91      1.11 o
   0  -8   6        9.91        8.29      0.42 o
   1  -8   6        1.62        0.12      0.21 o
   2  -8   6      398.85      395.06      6.92 o
   3  -8   6      104.97      102.70      2.54 o
   4  -8   6        2.51        1.20      0.53 o
   5  -8   6        0.45        0.53      0.27 o
   6  -8   6        0.14       -0.08      0.32 o
   7  -8   6        0.46       -0.18      0.62 o
  -5  -7   6       17.71       20.89      1.11 o
  -4  -7   6       38.77       39.89      1.73 o
  -3  -7   6        1.21        0.32      0.27 o
  -2  -7   6       53.43       52.61      1.19 o
  -1  -7   6        8.29        6.93      0.38 o
   0  -7   6       78.89       70.81      1.51 o
   1  -7   6        0.06        0.07      0.25 o
   2  -7   6       40.19       45.22      1.10 o
   3  -7   6       29.19       30.27      1.82 o
   4  -7   6        0.02        0.15      0.15 o
   5  -7   6        3.01        2.63      0.32 o
   6  -7   6       13.14       10.49      1.29 o
   7  -7   6        5.03        6.62      0.67 o
   8  -7   6        0.81        0.63      0.46 o
  -6  -6   6        5.62        4.89      0.86 o
  -5  -6   6        0.53        0.79      0.30 o
  -4  -6   6       33.45       36.82      0.99 o
  -3  -6   6       16.77       17.65      0.63 o
  -2  -6   6       21.33       18.80      0.70 o
  -1  -6   6        7.63        5.77      0.39 o
   0  -6   6      543.91      534.18      8.28 o
   1  -6   6      388.46      382.74      6.65 o
   2  -6   6        4.16        2.76      0.28 o
   3  -6   6      103.16       98.19      1.98 o
   4  -6   6       87.13       87.01      3.17 o
   5  -6   6       41.80       37.30      1.76 o
   6  -6   6       33.39       32.61      2.35 o
   7  -6   6       13.83       13.26      0.90 o
   8  -6   6       10.15       10.04      0.87 o
  -6  -5   6        5.28        5.24      0.55 o
  -5  -5   6        0.37        0.02      0.25 o
  -4  -5   6       30.09       27.66      1.00 o
  -3  -5   6       42.03       40.58      0.89 o
  -2  -5   6        1.86        2.40      0.27 o
  -1  -5   6       26.41       24.75      0.70 o
   0  -5   6       50.47       44.36      0.97 o
   1  -5   6       66.78       71.08      1.27 o
   2  -5   6       30.97       31.51      0.69 o
   3  -5   6       69.28       69.60      5.41 o
   4  -5   6       56.71       57.14      2.34 o
   5  -5   6       70.72       70.29      2.14 o
   6  -5   6        9.64       10.58      0.74 o
   7  -5   6       37.20       32.11      1.68 o
   8  -5   6        0.54        1.06      0.57 o
  -7  -4   6        0.18        2.30      0.86 o
  -6  -4   6       27.63       32.18      1.08 o
  -5  -4   6       39.02       40.11      1.18 o
  -4  -4   6        0.01       -0.18      0.18 o
  -3  -4   6      132.74      128.46      3.12 o
  -2  -4   6      755.19      743.73     11.33 o
  -1  -4   6      176.62      180.39      4.08 o
   0  -4   6      297.76      308.79      5.09 o
   1  -4   6       45.03       35.52      0.63 o
   2  -4   6      246.31      227.76      3.07 o
   3  -4   6       13.45       10.97      0.48 o
   4  -4   6        0.07        0.04      0.20 o
   5  -4   6        0.21        0.06      0.35 o
   6  -4   6        1.27        1.44      0.44 o
   7  -4   6        3.64        3.36      1.29 o
   8  -4   6        1.86        1.52      0.62 o
  -7  -3   6       11.60        9.68      1.15 o
  -6  -3   6        1.06        0.70      0.31 o
  -5  -3   6       47.11       48.45      1.16 o
  -4  -3   6      111.64      118.50      2.17 o
  -3  -3   6      127.48      139.58      2.45 o
  -2  -3   6       20.85       19.32      0.56 o
  -1  -3   6       12.12        9.49      0.37 o
   0  -3   6       97.96       74.46      1.30 o
   1  -3   6      420.19      453.07      5.49 o
   2  -3   6       43.22       42.51      1.00 o
   3  -3   6       87.62       72.66      1.76 o
   4  -3   6       40.23       43.52      1.40 o
   5  -3   6       95.04       88.77      1.89 o
   6  -3   6        0.46        0.37      0.39 o
   7  -3   6       30.17       31.95      1.42 o
   8  -3   6        2.46        2.90      1.15 o
  -8  -2   6        4.30        5.66      1.05 o
  -7  -2   6        0.00       -0.48      0.48 o
  -6  -2   6        3.90        4.60      0.60 o
  -5  -2   6      100.52       97.59      1.85 o
  -4  -2   6       85.98       93.07      2.02 o
  -3  -2   6      305.39      293.10      3.75 o
  -2  -2   6      427.36      403.28      5.53 o
  -1  -2   6      146.69      188.24      2.77 o
   0  -2   6      693.96      614.75      6.98 o
   1  -2   6        0.87        3.72      0.30 o
   2  -2   6       69.90       48.41      0.96 o
   3  -2   6        6.70        9.92      0.58 o
   4  -2   6       65.09       65.45      1.49 o
   5  -2   6       13.79       11.91      0.60 o
   6  -2   6        2.00        1.73      0.51 o
   7  -2   6        0.07        0.56      0.46 o
   8  -2   6        0.00        0.48      0.86 o
  -8  -1   6       22.46       23.97      1.73 o
  -7  -1   6       15.43       16.97      1.44 o
  -6  -1   6       29.28       37.27      1.38 o
  -5  -1   6      260.09      249.39      5.15 o
  -4  -1   6       24.40       29.86      0.59 o
  -3  -1   6      254.31      259.99      3.14 o
  -2  -1   6        0.40        1.11      0.13 o
  -1  -1   6     1732.51     1777.38     26.64 o
   0  -1   6      281.98      311.39      3.91 o
   1  -1   6       52.56       41.10      0.72 o
   2  -1   6      207.85      180.05      2.28 o
   3  -1   6      635.39      645.64     10.49 o
   4  -1   6       22.74       26.01      0.83 o
   5  -1   6      113.68      124.11      3.67 o
   6  -1   6       10.16       11.74      1.34 o
   7  -1   6       26.22       23.78      1.82 o
  -9   0   6       10.40       11.03      1.25 o
  -8   0   6       17.33       16.78      1.44 o
  -7   0   6       21.59       24.85      1.34 o
  -6   0   6       25.55       25.14      0.75 o
  -5   0   6        1.97        4.49      0.25 o
  -4   0   6      303.37      294.60      3.54 o
  -3   0   6      310.65      375.67      4.43 o
  -2   0   6      166.31      200.23      2.93 o
  -1   0   6      437.28      438.99      5.98 o
   0   0   6      346.47      311.17      4.20 o
   1   0   6      401.18      433.45      5.79 o
   2   0   6       28.75       32.80      0.64 o
   3   0   6       31.36       31.91      0.60 o
   4   0   6       53.00       54.82      1.36 o
   5   0   6       32.18       30.11      0.93 o
   6   0   6       36.15       36.92      2.11 o
   7   0   6       28.01       34.42      2.30 o
  -9   1   6       28.13       25.12      1.82 o
  -8   1   6       32.90       36.23      1.46 o
  -7   1   6        7.98        6.77      0.46 o
  -6   1   6        3.00        3.86      0.46 o
  -5   1   6       73.04       85.18      1.40 o
  -4   1   6       84.70       85.92      1.19 o
  -3   1   6      339.24      297.29      3.55 o
  -2   1   6        9.01       12.94      0.42 o
  -1   1   6      291.97      336.53      4.23 o
   0   1   6       13.04       22.31      0.51 o
   1   1   6      551.75      587.86      7.78 o
   2   1   6        0.03        0.90      0.14 o
   3   1   6      108.12      106.16      1.52 o
   4   1   6       30.24       32.25      0.90 o
   5   1   6       29.57       28.99      1.82 o
   6   1   6        0.00        0.48      0.77 o
   7   1   6        5.45        3.16      1.05 o
  -9   2   6        0.32        0.80      0.51 o
  -8   2   6        0.08        0.14      0.32 o
  -7   2   6       63.64       60.40      1.36 o
  -6   2   6      105.66       96.30      1.84 o
  -5   2   6       21.48       18.79      0.46 o
  -4   2   6      117.34      107.42      1.71 o
  -3   2   6      692.98      736.39      8.49 o
  -2   2   6     1250.46     1245.15     16.54 o
  -1   2   6       69.24       51.20      0.82 o
   0   2   6        5.66        3.80      0.23 o
   1   2   6      570.77      562.54      6.83 o
   2   2   6      308.99      330.82      3.93 o
   3   2   6       88.54       90.87      1.40 o
   4   2   6       60.41       54.17      1.46 o
   5   2   6       34.11       35.40      1.40 o
   6   2   6       16.19       14.00      1.53 o
  -9   3   6       64.68       69.12      1.86 o
  -8   3   6       50.57       52.92      1.47 o
  -7   3   6       28.74       30.21      1.01 o
  -6   3   6       62.59       67.12      1.40 o
  -5   3   6      161.68      148.06      2.23 o
  -4   3   6       55.80       49.70      0.90 o
  -3   3   6       17.78       19.00      0.47 o
  -2   3   6        8.14        8.48      0.35 o
  -1   3   6       41.09       45.01      0.75 o
   0   3   6      550.32      540.64      6.21 o
   1   3   6       88.09       92.52      1.29 o
   2   3   6       39.10       38.44      0.75 o
   3   3   6       23.63       22.69      0.66 o
   4   3   6       35.82       37.27      1.18 o
   5   3   6        0.01       -0.23      0.39 o
   6   3   6        5.57        7.19      1.25 o
  -9   4   6       11.89       13.77      0.79 o
  -8   4   6        4.74        4.75      0.53 o
  -7   4   6      242.61      229.13      4.40 o
  -6   4   6      436.22      404.71      7.26 o
  -5   4   6      146.15      145.71      2.44 o
  -4   4   6       38.12       36.17      0.83 o
  -3   4   6      159.30      146.37      2.40 o
  -2   4   6        0.42        0.67      0.21 o
  -1   4   6       65.84       63.97      1.12 o
   0   4   6       68.64       70.41      1.13 o
   1   4   6      100.72       92.22      1.43 o
   2   4   6        0.15       -0.18      0.18 o
   3   4   6        0.03        0.09      0.23 o
   4   4   6       16.02       14.47      1.92 o
   5   4   6       18.38       19.42      1.10 o
  -9   5   6        5.40        4.66      0.58 o
  -8   5   6       17.28       14.06      0.77 o
  -7   5   6       54.28       52.20      1.42 o
  -6   5   6        0.30        0.37      0.57 o
  -5   5   6      125.47      127.88      2.21 o
  -4   5   6       98.16       79.34      1.48 o
  -3   5   6        1.28        1.41      0.24 o
  -2   5   6      218.13      203.63      3.30 o
  -1   5   6      107.61      110.43      1.80 o
   0   5   6       30.63       30.97      0.79 o
   1   5   6       84.35       83.32      1.48 o
   2   5   6      100.32       98.79      1.72 o
   3   5   6       11.65       10.88      0.58 o
   4   5   6       16.50       17.79      1.15 o
  -9   6   6        2.76        2.85      0.51 o
  -8   6   6       20.62       17.77      0.94 o
  -7   6   6       25.17       26.89      0.96 o
  -6   6   6      167.86      145.36      2.97 o
  -5   6   6        0.59        0.33      0.18 o
  -4   6   6       33.76       31.80      0.82 o
  -3   6   6      118.76      116.16      2.36 o
  -2   6   6       19.03       19.93      0.68 o
  -1   6   6       99.62       97.84      1.66 o
   0   6   6        0.21       -0.16      0.20 o
   1   6   6       19.07       15.44      0.57 o
   2   6   6        0.49        0.14      0.27 o
   3   6   6      118.40      120.31      2.37 o
   4   6   6        4.59        4.44      0.74 o
  -9   7   6        0.05       -0.38      0.38 o
  -8   7   6        1.07        0.85      0.40 o
  -7   7   6        0.34        0.94      0.50 o
  -6   7   6        0.29        0.73      0.34 o
  -5   7   6       75.56       75.19      1.50 o
  -4   7   6      262.17      250.68      4.65 o
  -3   7   6      105.69       95.92      2.06 o
  -2   7   6       15.52       14.90      0.71 o
  -1   7   6        3.18        2.12      0.30 o
   0   7   6      131.22      131.74      2.18 o
   1   7   6        3.78        4.38      0.42 o
   2   7   6        0.66        1.08      0.35 o
   3   7   6        6.59        7.77      0.53 o
  -9   8   6        0.19        0.53      0.64 o
  -8   8   6        0.11        0.36      0.80 o
  -7   8   6       13.03       13.01      0.71 o
  -6   8   6        2.32        3.40      0.53 o
  -5   8   6       14.63       12.92      0.69 o
  -4   8   6        0.38        1.01      0.31 o
  -3   8   6        0.07       -0.23      0.25 o
  -2   8   6       45.21       48.66      1.10 o
  -1   8   6       41.36       40.00      1.00 o
   0   8   6        3.91        4.33      0.46 o
   1   8   6       93.55       89.52      1.74 o
   2   8   6        0.14        0.15      0.32 o
  -8   9   6        1.13        1.88      0.71 o
  -7   9   6        4.13        5.37      0.55 o
  -6   9   6        2.51        2.99      0.59 o
  -5   9   6        1.38        0.83      0.30 o
  -4   9   6        0.39        0.72      0.33 o
  -3   9   6        7.68        5.65      0.47 o
  -2   9   6       49.44       50.10      1.16 o
  -1   9   6        5.67        4.49      0.43 o
   0   9   6        0.20        0.51      0.33 o
  -7  10   6        0.00        0.72      0.61 o
  -6  10   6        0.08        0.32      0.36 o
  -5  10   6        0.01        0.25      0.32 o
  -4  10   6        3.19        5.28      0.51 o
  -3  10   6       18.26       19.21      0.79 o
  -2  10   6       17.18       16.77      0.88 o
  -1  10   6       35.66       32.76      1.32 o
   2 -11   7        0.05       -0.06      0.32 o
   3 -11   7        2.25        1.92      0.41 o
  -1 -10   7       32.61       40.16      1.38 o
   0 -10   7       28.57       29.09      0.95 o
   1 -10   7       20.33       24.78      1.06 o
   2 -10   7       14.13       15.06      0.78 o
   3 -10   7        1.32        1.34      0.39 o
   4 -10   7        9.16        9.17      0.67 o
   5 -10   7        2.44        3.55      0.58 o
  -2  -9   7        6.06        6.10      0.50 o
  -1  -9   7       42.82       45.58      1.17 o
   0  -9   7        0.70        0.00      0.32 o
   1  -9   7        3.28        2.65      0.36 o
   2  -9   7        2.99        2.50      0.39 o
   3  -9   7       58.76       63.75      3.26 o
   4  -9   7       27.84       28.66      1.10 o
   5  -9   7        2.79        4.92      0.77 o
   6  -9   7        0.89        1.34      0.48 o
  -3  -8   7        2.75        3.01      0.41 o
  -2  -8   7       16.19       18.39      0.71 o
  -1  -8   7       31.38       31.72      1.06 o
   0  -8   7        2.36        2.71      0.34 o
   1  -8   7       21.06       20.07      1.02 o
   2  -8   7       62.92       64.04      1.86 o
   3  -8   7       31.26       30.49      1.10 o
   4  -8   7        2.52        3.45      0.44 o
   5  -8   7        0.92        0.74      0.37 o
   6  -8   7        0.16        0.12      0.32 o
   7  -8   7        3.53        3.74      0.60 o
  -4  -7   7        1.41        0.74      0.42 o
  -3  -7   7       48.76       53.17      1.35 o
  -2  -7   7       30.34       27.86      1.23 o
  -1  -7   7        1.88        1.79      0.32 o
   0  -7   7        0.03       -0.21      0.25 o
   1  -7   7      444.74      419.48     10.33 o
   2  -7   7      150.42      145.45      3.46 o
   3  -7   7        3.56        3.00      0.53 o
   4  -7   7       31.79       26.51      1.01 o
   5  -7   7       20.80       23.73      0.83 o
   6  -7   7        0.91        0.77      0.67 o
   7  -7   7        1.51        0.90      0.46 o
  -5  -6   7       45.56       44.54      1.82 o
  -4  -6   7        0.11        0.07      0.32 o
  -3  -6   7       20.78       19.57      0.99 o
  -2  -6   7       59.29       62.35      1.53 o
  -1  -6   7      145.21      142.20      2.56 o
   0  -6   7      556.19      521.74      8.12 o
   1  -6   7        4.98        6.52      0.66 o
   2  -6   7        7.97        9.89      0.60 o
   3  -6   7       75.95       73.25      1.97 o
   4  -6   7       28.80       21.34      0.76 o
   5  -6   7        1.29        2.67      0.35 o
   6  -6   7        3.78        4.37      0.57 o
   7  -6   7        5.75        8.51      0.81 o
  -6  -5   7       35.04       38.12      1.54 o
  -5  -5   7       34.50       35.40      1.20 o
  -4  -5   7       11.09       15.49      0.91 o
  -3  -5   7      103.52       96.32      1.91 o
  -2  -5   7       33.50       28.04      0.81 o
  -1  -5   7      283.23      253.20      4.16 o
   0  -5   7       81.47       83.94      1.79 o
   1  -5   7        2.75        3.06      0.38 o
   2  -5   7       11.20       11.95      0.49 o
   3  -5   7       25.19       26.70      0.82 o
   4  -5   7       18.81       18.01      0.68 o
   5  -5   7        0.26       -0.11      0.27 o
   6  -5   7        3.25        3.07      0.53 o
   7  -5   7       48.84       47.95      1.80 o
  -7  -4   7        5.11        5.37      1.05 o
  -6  -4   7       20.73       20.01      1.15 o
  -5  -4   7        1.71        1.70      0.37 o
  -4  -4   7       11.79       10.80      0.53 o
  -3  -4   7      143.87      145.50      2.61 o
  -2  -4   7      473.34      432.27      7.92 o
  -1  -4   7        4.40        5.32      0.40 o
   0  -4   7      130.89      118.16      2.29 o
   1  -4   7       53.26       36.26      0.75 o
   2  -4   7      235.50      230.88      4.47 o
   3  -4   7       13.80       14.27      0.55 o
   4  -4   7       10.11        9.64      0.50 o
   5  -4   7      101.96      105.74      2.72 o
   6  -4   7      106.84      103.10      2.88 o
   7  -4   7       15.04       16.72      1.05 o
  -7  -3   7        0.48        0.48      0.67 o
  -6  -3   7        1.17        1.09      0.38 o
  -5  -3   7        1.02        0.65      0.30 o
  -4  -3   7       93.28       93.85      1.84 o
  -3  -3   7      320.95      306.85      4.92 o
  -2  -3   7       11.38       12.61      0.49 o
  -1  -3   7      215.88      208.68      3.42 o
   0  -3   7       43.00       52.94      0.88 o
   1  -3   7        8.87        8.31      0.67 o
   2  -3   7       80.24       79.89      1.71 o
   3  -3   7       67.64       71.12      1.57 o
   4  -3   7       55.49       52.56      1.54 o
   5  -3   7       26.94       33.79      1.03 o
   6  -3   7        0.06        0.47      0.44 o
   7  -3   7        6.53        6.18      0.75 o
  -8  -2   7       15.22       14.29      1.44 o
  -7  -2   7       18.25       21.09      1.63 o
  -6  -2   7        0.01        0.17      0.38 o
  -5  -2   7       60.29       60.03      1.32 o
  -4  -2   7      670.45      646.32      9.90 o
  -3  -2   7        8.31        6.85      0.37 o
  -2  -2   7        5.75        4.32      0.25 o
  -1  -2   7      249.97      229.24      3.56 o
   0  -2   7      171.20      163.82      2.32 o
   1  -2   7      193.90      191.98      2.68 o
   2  -2   7        1.03        0.61      0.22 o
   3  -2   7      231.08      236.88      4.61 o
   4  -2   7      157.54      159.91      5.60 o
   5  -2   7        3.59        3.35      0.52 o
   6  -2   7        0.11       -0.24      0.41 o
   7  -2   7        1.18        1.21      0.58 o
  -8  -1   7        0.04        0.58      0.67 o
  -7  -1   7        0.74        1.15      0.67 o
  -6  -1   7      147.04      147.00      5.61 o
  -5  -1   7        8.64       10.50      0.50 o
  -4  -1   7      165.01      154.31      2.13 o
  -3  -1   7      131.41      124.13      1.72 o
  -2  -1   7       29.05       23.14      0.45 o
  -1  -1   7      115.80      119.84      1.81 o
   0  -1   7       30.14       25.38      0.58 o
   1  -1   7      151.26      159.82      2.27 o
   2  -1   7       70.20       71.79      1.15 o
   3  -1   7       92.24       91.68      1.97 o
   4  -1   7        6.55        7.33      0.49 o
   5  -1   7        0.41        0.06      0.28 o
   6  -1   7       18.65       20.98      1.19 o
   7  -1   7       11.76       11.41      1.44 o
  -8   0   7        7.91        9.01      1.05 o
  -7   0   7        5.48        6.85      1.10 o
  -6   0   7      131.96      137.23      2.66 o
  -5   0   7        4.22        4.15      0.26 o
  -4   0   7        8.68        4.77      0.25 o
  -3   0   7        3.62        2.27      0.17 o
  -2   0   7       53.29       61.01      0.89 o
  -1   0   7      363.12      340.36      4.72 o
   0   0   7        0.38        0.83      0.14 o
   1   0   7      838.83      866.05     11.36 o
   2   0   7      375.73      361.91      4.92 o
   3   0   7       44.27       49.82      1.29 o
   4   0   7       37.53       33.65      1.04 o
   5   0   7       12.36       13.59      0.72 o
   6   0   7        9.67        8.92      1.15 o
   7   0   7        0.31        1.05      0.96 o
  -9   1   7        5.85        5.18      1.05 o
  -8   1   7       18.06       18.50      1.53 o
  -7   1   7       20.02       19.66      0.88 o
  -6   1   7      211.93      219.54      3.71 o
  -5   1   7       64.22       59.64      1.25 o
  -4   1   7      151.54      140.88      1.82 o
  -3   1   7      158.27      178.03      2.22 o
  -2   1   7      119.76      131.57      2.30 o
  -1   1   7       27.54       25.00      0.51 o
   0   1   7      493.34      522.81      7.78 o
   1   1   7        9.77       15.62      0.45 o
   2   1   7        0.03       -0.11      0.16 o
   3   1   7        5.42        6.95      0.48 o
   4   1   7      171.25      167.90      3.48 o
   5   1   7       28.39       25.43      1.17 o
   6   1   7       13.53       14.67      1.53 o
  -9   2   7        7.75        8.81      0.85 o
  -8   2   7        1.61        0.81      0.47 o
  -7   2   7       79.38       80.90      1.90 o
  -6   2   7       16.14       15.21      0.61 o
  -5   2   7       72.57       71.59      1.25 o
  -4   2   7      118.62      120.58      1.59 o
  -3   2   7      228.16      233.69      3.19 o
  -2   2   7        5.09        4.26      0.22 o
  -1   2   7      133.17      112.28      1.59 o
   0   2   7       79.92       73.16      1.22 o
   1   2   7      141.93      135.57      2.06 o
   2   2   7        3.45        4.81      0.42 o
   3   2   7        6.43        4.25      0.44 o
   4   2   7       12.32       14.22      0.76 o
   5   2   7        4.87        5.82      1.15 o
   6   2   7        0.45        0.77      0.86 o
  -9   3   7        0.20       -0.10      0.54 o
  -8   3   7        2.79        3.16      0.46 o
  -7   3   7       12.23       13.30      1.57 o
  -6   3   7        9.65        9.12      0.55 o
  -5   3   7        3.81        3.37      0.30 o
  -4   3   7       24.28       26.21      0.60 o
  -3   3   7       87.18       96.33      1.69 o
  -2   3   7      196.49      206.14      2.94 o
  -1   3   7       85.34       84.58      1.17 o
   0   3   7       19.14       21.86      0.56 o
   1   3   7       60.06       55.62      0.96 o
   2   3   7      286.52      258.60      3.44 o
   3   3   7       72.05       71.14      1.22 o
   4   3   7       41.00       38.87      1.67 o
   5   3   7        0.77       -0.30      0.46 o
  -9   4   7        1.74        1.75      0.49 o
  -8   4   7        2.66        3.06      0.56 o
  -7   4   7        0.54       -0.18      0.31 o
  -6   4   7       29.86       27.78      0.93 o
  -5   4   7       66.42       66.31      1.58 o
  -4   4   7       88.77       84.60      1.57 o
  -3   4   7       61.76       58.72      1.38 o
  -2   4   7       26.73       29.81      0.76 o
  -1   4   7      516.66      497.40      7.51 o
   0   4   7        0.20       -0.20      0.20 o
   1   4   7      115.86      102.20      1.72 o
   2   4   7       44.47       42.04      0.94 o
   3   4   7      161.51      162.75      3.54 o
   4   4   7        1.84        1.02      0.62 o
   5   4   7       18.25       16.77      1.10 o
  -9   5   7        0.15       -0.32      0.50 o
  -8   5   7        9.83       10.06      1.08 o
  -7   5   7       17.94       16.81      0.80 o
  -6   5   7        3.70        3.55      0.42 o
  -5   5   7      170.70      165.69      3.29 o
  -4   5   7      353.45      346.75      5.37 o
  -3   5   7       16.34       13.28      0.58 o
  -2   5   7      113.11      112.71      2.04 o
  -1   5   7       14.47       13.83      0.57 o
   0   5   7       96.44       86.14      1.52 o
   1   5   7        7.41        7.19      0.42 o
   2   5   7        0.73        1.89      0.31 o
   3   5   7        4.84        4.62      0.45 o
   4   5   7       15.19       18.69      1.10 o
  -9   6   7        2.85        1.31      0.64 o
  -8   6   7        5.98        6.51      0.58 o
  -7   6   7        1.53        0.85      0.38 o
  -6   6   7       33.07       31.01      1.04 o
  -5   6   7      127.20      123.89      2.21 o
  -4   6   7        1.39        1.33      0.29 o
  -3   6   7        0.03        0.36      0.29 o
  -2   6   7      107.78      106.73      1.99 o
  -1   6   7       66.00       59.54      1.30 o
   0   6   7        7.76        6.85      0.42 o
   1   6   7      141.47      136.31      2.25 o
   2   6   7        0.07       -0.22      0.27 o
   3   6   7        7.59        9.41      0.64 o
  -9   7   7        2.20        1.95      0.49 o
  -8   7   7        0.42        1.16      0.45 o
  -7   7   7        5.74        5.89      0.58 o
  -6   7   7        5.83        6.81      0.55 o
  -5   7   7       22.43       18.78      0.68 o
  -4   7   7       30.95       32.94      1.30 o
  -3   7   7       94.94       91.53      1.81 o
  -2   7   7       60.25       57.95      1.36 o
  -1   7   7        2.63        3.35      0.36 o
   0   7   7        7.78       10.16      0.52 o
   1   7   7        0.00       -0.27      0.27 o
   2   7   7       27.87       32.05      1.16 o
  -8   8   7        0.18       -0.07      0.57 o
  -7   8   7        7.22        5.77      0.63 o
  -6   8   7        0.60        0.72      0.36 o
  -5   8   7       19.48       15.52      1.01 o
  -4   8   7       10.65       13.87      1.37 o
  -3   8   7      113.19      117.08      2.25 o
  -2   8   7      117.90      113.11      2.20 o
  -1   8   7       74.42       78.20      1.54 o
   0   8   7       22.55       23.33      0.81 o
   1   8   7       33.07       38.15      1.40 o
  -8   9   7        4.39        2.78      1.05 o
  -7   9   7        1.57        1.34      0.46 o
  -6   9   7        0.08       -0.03      0.38 o
  -5   9   7        3.47        4.26      0.47 o
  -4   9   7        1.46        1.43      0.38 o
  -3   9   7       37.52       42.62      1.16 o
  -2   9   7       17.00       17.24      0.76 o
  -1   9   7       28.57       33.14      0.97 o
   0   9   7        0.85        0.48      0.36 o
  -6  10   7       10.68       12.27      1.44 o
  -5  10   7       11.24       11.18      0.67 o
  -4  10   7        3.17        3.47      0.62 o
  -3  10   7        2.42        2.35      0.42 o
  -2  10   7        0.08        0.53      0.55 o
   0 -10   8       15.63       16.87      1.53 o
   1 -10   8        2.31        2.17      0.46 o
   2 -10   8        1.05        0.77      0.39 o
   3 -10   8       10.20        7.59      0.86 o
   4 -10   8        0.61        1.42      0.44 o
  -2  -9   8        0.29        0.24      0.51 o
  -1  -9   8        0.10       -0.32      0.32 o
   0  -9   8        0.78        0.48      0.33 o
   1  -9   8       58.54       54.34      1.72 o
   2  -9   8        9.97       11.83      0.74 o
   3  -9   8        3.30        4.54      0.53 o
   4  -9   8        7.62        8.23      0.67 o
   5  -9   8        2.42        2.02      0.46 o
  -3  -8   8       31.05       36.59      2.11 o
  -2  -8   8       34.04       35.56      1.19 o
  -1  -8   8       36.30       32.10      1.06 o
   0  -8   8       81.11       80.98      2.06 o
   1  -8   8        5.31        6.93      0.60 o
   2  -8   8        1.45        2.82      0.53 o
   3  -8   8       21.47       17.31      0.87 o
   4  -8   8       39.04       36.38      2.25 o
   5  -8   8       12.93       13.07      0.78 o
   6  -8   8        6.32        7.09      0.86 o
  -4  -7   8       71.51       81.43      2.06 o
  -3  -7   8       67.73       65.12      1.69 o
  -2  -7   8        6.73        7.53      0.55 o
  -1  -7   8       42.85       42.37      1.21 o
   0  -7   8        0.06       -0.14      0.26 o
   1  -7   8        1.60        2.39      0.44 o
   2  -7   8        4.77        2.53      0.67 o
   3  -7   8       14.99       11.99      0.81 o
   4  -7   8        4.51        4.82      0.54 o
   5  -7   8        0.04       -0.29      0.34 o
   6  -7   8       12.69       12.77      2.01 o
   7  -7   8        0.01        0.29      0.67 o
  -5  -6   8       21.05       20.99      0.95 o
  -4  -6   8        2.43        1.89      0.40 o
  -3  -6   8       12.46        9.61      0.66 o
  -2  -6   8        0.45        0.31      0.27 o
  -1  -6   8       49.70       51.98      2.17 o
   0  -6   8        4.87        4.65      0.42 o
   1  -6   8        5.08        3.64      0.51 o
   2  -6   8      175.87      174.31      4.07 o
   3  -6   8       48.37       43.81      1.46 o
   4  -6   8      156.28      149.74      5.38 o
   5  -6   8        0.65        0.73      0.31 o
   6  -6   8        1.92        1.92      0.51 o
   7  -6   8        0.11        0.77      0.54 o
  -6  -5   8        3.36        4.51      0.69 o
  -5  -5   8       14.87       15.17      0.91 o
  -4  -5   8       40.97       40.94      1.24 o
  -3  -5   8      351.96      344.36      6.84 o
  -2  -5   8        4.97        7.41      0.63 o
  -1  -5   8      265.29      272.36      4.49 o
   0  -5   8        1.58        0.99      0.42 o
   1  -5   8       55.18       47.24      2.54 o
   2  -5   8      230.46      211.43      4.82 o
   3  -5   8       49.78       50.84      1.70 o
   4  -5   8       37.64       40.46      1.12 o
   5  -5   8       19.99       15.60      1.09 o
   6  -5   8       87.28       90.73      2.61 o
   7  -5   8       34.63       30.42      1.42 o
  -6  -4   8        0.72        0.78      0.44 o
  -5  -4   8       77.63       78.49      1.88 o
  -4  -4   8      116.78      121.98      2.56 o
  -3  -4   8       91.83       95.18      1.88 o
  -2  -4   8      312.89      281.75      4.58 o
  -1  -4   8      421.42      412.97      6.49 o
   0  -4   8      230.87      236.19      4.27 o
   1  -4   8       49.87       50.47      1.17 o
   2  -4   8      149.80      153.39      2.94 o
   3  -4   8        1.98        0.95      0.25 o
   4  -4   8       72.89       72.30      1.68 o
   5  -4   8       48.52       50.79      1.36 o
   6  -4   8        3.39        4.45      0.64 o
   7  -4   8       11.71        7.67      0.81 o
  -7  -3   8       28.94       29.82      2.01 o
  -6  -3   8        0.32        0.63      0.44 o
  -5  -3   8       17.13       19.78      0.81 o
  -4  -3   8       24.19       24.24      0.78 o
  -3  -3   8        1.35        1.60      0.29 o
  -2  -3   8      320.15      321.04      5.13 o
  -1  -3   8       90.81       91.35      1.90 o
   0  -3   8       16.50       17.89      0.60 o
   1  -3   8        5.45        6.31      0.32 o
   2  -3   8       38.07       41.78      1.41 o
   3  -3   8        0.10       -0.12      0.24 o
   4  -3   8      192.47      206.15      3.91 o
   5  -3   8      212.08      199.32      3.87 o
   6  -3   8       16.60       16.20      1.02 o
   7  -3   8        0.16        0.46      0.57 o
  -7  -2   8        6.94        8.15      1.05 o
  -6  -2   8       23.06       25.28      1.15 o
  -5  -2   8      169.47      168.44      2.98 o
  -4  -2   8      185.00      174.75      3.02 o
  -3  -2   8        0.02        0.41      0.25 o
  -2  -2   8      142.02      141.07      2.47 o
  -1  -2   8        1.83        1.12      0.22 o
   0  -2   8      419.93      418.60      6.27 o
   1  -2   8       74.29       69.65      1.29 o
   2  -2   8       22.22       24.30      0.81 o
   3  -2   8      384.58      383.69      6.84 o
   4  -2   8      113.09      111.59      2.71 o
   5  -2   8        1.11        0.52      0.42 o
   6  -2   8       11.04       10.44      0.85 o
   7  -2   8       29.50       29.72      2.11 o
  -8  -1   8       13.28       12.85      1.44 o
  -7  -1   8       28.61       27.90      1.82 o
  -6  -1   8        0.81        2.22      0.57 o
  -5  -1   8       34.20       32.65      0.91 o
  -4  -1   8       24.49       23.32      0.82 o
  -3  -1   8        4.47        5.70      0.36 o
  -2  -1   8      189.58      194.20      2.58 o
  -1  -1   8       66.34       59.65      0.95 o
   0  -1   8      247.42      266.28      3.68 o
   1  -1   8      116.45      124.04      2.07 o
   2  -1   8      148.53      143.66      2.84 o
   3  -1   8      131.60      126.21      2.60 o
   4  -1   8        8.16        7.54      0.53 o
   5  -1   8       11.67       13.72      0.73 o
   6  -1   8        0.52        0.10      0.77 o
  -8   0   8        4.90        6.23      1.05 o
  -7   0   8      113.01      110.22      3.26 o
  -6   0   8      224.89      228.38      8.84 o
  -5   0   8        5.90        6.70      0.49 o
  -4   0   8       10.88        9.47      0.55 o
  -3   0   8      228.13      230.94      3.10 o
  -2   0   8        1.58        1.38      0.19 o
  -1   0   8       36.11       25.82      0.55 o
   0   0   8      328.66      326.66      4.28 o
   1   0   8     1165.53     1133.55     14.82 o
   2   0   8       28.20       23.54      0.81 o
   3   0   8       31.90       29.59      0.96 o
   4   0   8        0.76        0.78      0.32 o
   5   0   8       38.46       39.11      1.49 o
   6   0   8        4.78        5.18      1.15 o
  -8   1   8        8.78        6.71      1.05 o
  -7   1   8       11.85       11.70      1.25 o
  -6   1   8        5.54        5.50      0.36 o
  -5   1   8       17.22       17.47      0.54 o
  -4   1   8        2.88        3.70      0.24 o
  -3   1   8       38.19       41.64      0.84 o
  -2   1   8      178.02      178.28      2.63 o
  -1   1   8        9.65       10.65      0.50 o
   0   1   8       25.79       28.75      0.77 o
   1   1   8      174.42      186.64      2.72 o
   2   1   8       49.50       43.49      1.20 o
   3   1   8       11.91        9.30      0.96 o
   4   1   8        0.00       -0.29      0.29 o
   5   1   8        7.38        8.06      1.29 o
   6   1   8       27.34       29.05      2.21 o
  -9   2   8        3.57        2.78      0.96 o
  -8   2   8       21.93       22.34      1.73 o
  -7   2   8        0.01       -0.27      0.27 o
  -6   2   8       21.25       20.82      0.81 o
  -5   2   8       49.42       52.32      1.12 o
  -4   2   8       37.50       30.82      0.79 o
  -3   2   8        7.71        8.75      0.48 o
  -2   2   8       92.56       83.31      1.26 o
  -1   2   8      865.06      836.41     11.79 o
   0   2   8        2.17        2.81      0.30 o
   1   2   8       21.48       21.44      0.65 o
   2   2   8        3.84        3.49      0.29 o
   3   2   8      144.61      154.59      3.31 o
   4   2   8        0.95        0.35      0.41 o
   5   2   8        4.73        4.38      0.67 o
  -9   3   8        0.56        0.68      0.57 o
  -8   3   8        2.93        3.50      0.58 o
  -7   3   8        0.22       -0.19      0.31 o
  -6   3   8       11.07        9.99      0.60 o
  -5   3   8      157.98      156.62      3.04 o
  -4   3   8      112.78      107.83      1.92 o
  -3   3   8      100.30      107.56      2.20 o
  -2   3   8      265.81      258.40      4.07 o
  -1   3   8       26.67       28.64      0.78 o
   0   3   8      120.18      118.28      2.09 o
   1   3   8       66.87       59.98      1.27 o
   2   3   8       57.01       51.64      1.06 o
   3   3   8       21.15       19.63      1.15 o
   4   3   8       31.09       29.76      1.35 o
   5   3   8       19.99       18.36      1.39 o
  -9   4   8        2.54        2.17      0.53 o
  -8   4   8        0.29       -0.16      0.38 o
  -7   4   8        3.24        1.60      0.41 o
  -6   4   8       11.57       13.38      0.68 o
  -5   4   8       32.58       31.26      0.83 o
  -4   4   8        0.07       -0.16      0.24 o
  -3   4   8       63.32       62.17      1.46 o
  -2   4   8       24.80       23.05      0.71 o
  -1   4   8        1.81        1.18      0.27 o
   0   4   8       11.05        9.08      0.46 o
   1   4   8       59.74       66.55      1.40 o
   2   4   8       22.36       21.99      0.67 o
   3   4   8        2.50        3.13      0.58 o
   4   4   8        0.21       -0.13      0.48 o
  -9   5   8        1.46        1.00      0.46 o
  -8   5   8        0.23       -0.34      0.34 o
  -7   5   8       15.19       14.00      0.77 o
  -6   5   8        0.21       -0.25      0.29 o
  -5   5   8        7.87        8.90      0.49 o
  -4   5   8       11.06        8.59      0.71 o
  -3   5   8       12.24       11.11      0.88 o
  -2   5   8      186.14      192.03      3.23 o
  -1   5   8       13.58       13.90      0.57 o
   0   5   8      127.33      125.25      2.28 o
   1   5   8       52.84       45.56      1.03 o
   2   5   8       68.02       69.05      1.39 o
   3   5   8       46.83       44.06      1.72 o
  -9   6   8        0.48       -0.29      0.44 o
  -8   6   8        0.01       -0.39      0.39 o
  -7   6   8       11.55       12.02      0.70 o
  -6   6   8        0.41        1.48      0.39 o
  -5   6   8       65.90       69.07      1.45 o
  -4   6   8       17.79       21.48      0.82 o
  -3   6   8       71.20       71.91      1.50 o
  -2   6   8        9.97       10.78      0.64 o
  -1   6   8        1.24        0.83      0.30 o
   0   6   8      164.90      174.27      3.56 o
   1   6   8       21.83       25.47      0.80 o
   2   6   8       24.44       21.28      0.76 o
  -8   7   8        0.01       -0.03      0.39 o
  -7   7   8       14.54       16.10      0.86 o
  -6   7   8       11.05        9.38      0.66 o
  -5   7   8        1.37        1.49      0.31 o
  -4   7   8        5.86        5.03      0.49 o
  -3   7   8       85.44       95.88      1.91 o
  -2   7   8       41.37       35.11      1.00 o
  -1   7   8       19.17       24.72      0.94 o
   0   7   8        4.24        3.68      0.40 o
   1   7   8       18.16       20.36      0.75 o
  -8   8   8        3.02        2.35      0.60 o
  -7   8   8        0.06       -0.09      0.38 o
  -6   8   8        2.60        3.52      0.49 o
  -5   8   8        0.00        0.06      0.30 o
  -4   8   8       14.11       14.78      0.97 o
  -3   8   8        2.58        1.85      0.37 o
  -2   8   8        1.28        3.03      0.41 o
  -1   8   8        3.15        3.01      0.45 o
   0   8   8       13.10       13.12      0.91 o
  -7   9   8        0.24        0.29      0.77 o
  -6   9   8        0.05        0.10      0.77 o
  -5   9   8        2.35        4.23      0.49 o
  -4   9   8       11.30        8.73      0.57 o
  -3   9   8        0.52       -0.10      0.33 o
  -2   9   8       11.00       11.14      0.72 o
  -1   9   8       26.62       31.49      1.07 o
   2 -10   9        5.03        5.66      0.96 o
  -1  -9   9        7.30        8.10      0.74 o
   0  -9   9        3.27        2.55      0.51 o
   1  -9   9        5.51        7.95      0.69 o
   2  -9   9        0.20        0.54      0.39 o
   3  -9   9        0.72       -0.24      0.34 o
   4  -9   9        0.45        0.58      0.67 o
  -2  -8   9       15.45       19.48      0.88 o
  -1  -8   9        1.00        1.25      0.38 o
   0  -8   9       21.16       23.44      1.08 o
   1  -8   9        2.00        2.64      0.46 o
   2  -8   9        5.81        5.27      0.57 o
   3  -8   9        1.65        1.76      0.41 o
   4  -8   9        0.40        0.38      0.41 o
   5  -8   9       12.47       17.01      0.95 o
  -4  -7   9        0.43        0.86      0.44 o
  -3  -7   9       32.88       33.63      1.18 o
  -2  -7   9       18.70       20.86      1.25 o
  -1  -7   9       74.47       75.42      1.81 o
   0  -7   9        8.11        7.01      0.60 o
   1  -7   9       26.27       24.70      1.10 o
   2  -7   9       75.91       71.77      2.10 o
   3  -7   9       11.88       12.80      0.81 o
   4  -7   9        0.21        1.30      0.77 o
   5  -7   9        0.05        0.25      0.38 o
   6  -7   9        2.86        3.07      0.77 o
  -5  -6   9       74.59       80.80      2.04 o
  -4  -6   9       80.54       82.86      2.15 o
  -3  -6   9       24.82       27.15      1.04 o
  -2  -6   9       27.59       26.80      0.94 o
  -1  -6   9       38.18       34.30      1.05 o
   0  -6   9        1.05        0.72      0.34 o
   1  -6   9      128.23      135.01      3.89 o
   2  -6   9        0.32        0.29      0.37 o
   3  -6   9       17.91       23.93      1.08 o
   4  -6   9        7.72        7.99      0.72 o
   5  -6   9       16.52       15.41      0.91 o
   6  -6   9        1.72        1.39      0.67 o
  -5  -5   9        0.11       -0.01      0.36 o
  -4  -5   9        0.35        0.20      0.47 o
  -3  -5   9       29.29       30.03      0.99 o
  -2  -5   9      294.29      279.11      7.16 o
  -1  -5   9        3.59        3.70      0.39 o
   0  -5   9        3.55        3.64      0.39 o
   1  -5   9        0.08        0.05      0.43 o
   2  -5   9        6.84        6.77      1.58 o
   3  -5   9       17.20       15.45      1.34 o
   4  -5   9        2.74        2.69      0.39 o
   5  -5   9       17.04       14.87      0.77 o
   6  -5   9        4.98        4.62      0.68 o
  -6  -4   9       11.89       13.18      1.58 o
  -5  -4   9        0.16        0.53      0.53 o
  -4  -4   9       32.44       32.38      1.05 o
  -3  -4   9        6.49        5.14      0.43 o
  -2  -4   9       53.09       47.96      1.15 o
  -1  -4   9       15.15       14.58      0.63 o
   0  -4   9       31.19       30.62      0.90 o
   1  -4   9      158.32      138.59      3.43 o
   2  -4   9       11.76        8.82      0.96 o
   3  -4   9      143.99      135.04      3.35 o
   4  -4   9       27.39       25.72      1.95 o
   5  -4   9        5.57        6.14      0.54 o
   6  -4   9        0.15       -0.04      0.44 o
  -6  -3   9        5.98        5.94      0.67 o
  -5  -3   9        0.46       -0.29      0.31 o
  -4  -3   9      211.58      202.56      3.53 o
  -3  -3   9      199.57      191.30      3.30 o
  -2  -3   9      341.14      321.29      7.27 o
  -1  -3   9        0.16        1.03      0.31 o
   0  -3   9      392.07      375.76      6.59 o
   1  -3   9      162.78      160.64      3.87 o
   2  -3   9        6.07        4.24      0.40 o
   3  -3   9        5.61        4.03      0.44 o
   4  -3   9      155.07      152.74      3.10 o
   5  -3   9        2.51        2.76      0.44 o
   6  -3   9        5.07        4.69      0.71 o
  -7  -2   9        7.90        8.53      1.15 o
  -6  -2   9        4.46        4.65      0.57 o
  -5  -2   9       20.44       18.57      0.73 o
  -4  -2   9       16.29       17.31      0.66 o
  -3  -2   9      130.36      124.53      2.29 o
  -2  -2   9       21.06       21.92      0.79 o
  -1  -2   9      110.39      122.16      2.42 o
   0  -2   9      371.23      370.62      5.62 o
   1  -2   9      377.65      371.09      6.61 o
   2  -2   9      207.72      199.23      3.79 o
   3  -2   9       85.52       81.72      1.88 o
   4  -2   9        0.68        0.19      0.43 o
   5  -2   9        0.09        0.57      0.37 o
   6  -2   9        0.32        0.01      0.51 o
  -7  -1   9       28.50       29.92      1.92 o
  -6  -1   9      132.64      135.92      2.97 o
  -5  -1   9        0.19       -0.13      0.33 o
  -4  -1   9        0.36        0.01      0.22 o
  -3  -1   9       77.56       74.10      1.75 o
  -2  -1   9       58.31       60.01      1.42 o
  -1  -1   9       17.87       17.73      0.54 o
   0  -1   9        0.02       -0.01      0.20 o
   1  -1   9      245.37      258.75      4.77 o
   2  -1   9       91.04       86.78      1.94 o
   3  -1   9        0.33        0.83      0.35 o
   4  -1   9       13.33       14.70      0.76 o
   5  -1   9       18.93       21.30      1.08 o
   6  -1   9       30.23       30.11      2.11 o
  -7   0   9       31.28       30.21      1.92 o
  -6   0   9        1.94        0.72      0.58 o
  -5   0   9        9.99        8.42      0.56 o
  -4   0   9       13.31       14.48      0.60 o
  -3   0   9       24.59       25.34      0.65 o
  -2   0   9        1.95        0.44      0.19 o
  -1   0   9      282.33      286.25      3.73 o
   0   0   9      175.77      168.87      2.78 o
   1   0   9       39.61       33.61      1.01 o
   2   0   9       44.51       43.38      1.33 o
   3   0   9      134.04      133.79      2.80 o
   4   0   9        0.20        0.13      0.39 o
   5   0   9        3.39        2.63      0.57 o
   6   0   9        1.19        0.86      0.86 o
  -8   1   9        6.63        4.79      1.05 o
  -7   1   9       20.07       16.11      1.53 o
  -6   1   9        8.60        7.96      1.05 o
  -5   1   9       74.83       75.41      1.73 o
  -4   1   9      217.30      210.01      3.92 o
  -3   1   9        5.88        3.30      0.31 o
  -2   1   9        2.01        1.37      0.36 o
  -1   1   9       10.35        9.97      0.47 o
   0   1   9      484.76      494.63      6.70 o
   1   1   9       15.13       13.98      0.78 o
   2   1   9       53.60       58.04      1.83 o
   3   1   9       47.29       50.14      1.72 o
   4   1   9        3.96        4.42      0.64 o
   5   1   9       48.19       53.03      3.93 o
  -8   2   9       10.61       11.22      1.34 o
  -7   2   9       10.16       11.31      1.34 o
  -6   2   9       22.16       21.51      1.29 o
  -5   2   9      154.92      142.02      2.47 o
  -4   2   9        7.98        7.51      0.49 o
  -3   2   9        2.94        2.50      0.38 o
  -2   2   9      906.60      915.49     13.50 o
  -1   2   9      400.48      389.77      5.99 o
   0   2   9       39.06       41.93      0.97 o
   1   2   9        4.76        4.79      0.35 o
   2   2   9      102.12       99.65      2.74 o
   3   2   9        0.45        0.55      0.46 o
   4   2   9        7.62        6.29      0.74 o
   5   2   9        0.11       -0.12      0.48 o
  -8   3   9        1.80        1.15      0.86 o
  -7   3   9       13.77       14.64      0.77 o
  -6   3   9        1.80        1.89      0.40 o
  -5   3   9        8.64        9.40      0.48 o
  -4   3   9       22.34       23.00      0.83 o
  -3   3   9      106.13       98.36      1.83 o
  -2   3   9      141.86      146.49      2.53 o
  -1   3   9        0.08       -0.13      0.22 o
   0   3   9        0.02       -0.14      0.21 o
   1   3   9        9.43        9.18      0.79 o
   2   3   9        1.97        1.25      0.44 o
   3   3   9       61.59       59.46      1.99 o
   4   3   9        5.36        4.47      0.74 o
  -8   4   9        0.23       -0.18      0.40 o
  -7   4   9        6.30        5.74      0.72 o
  -6   4   9       15.13       13.85      0.72 o
  -5   4   9        1.54        1.83      0.30 o
  -4   4   9      300.35      314.07      5.66 o
  -3   4   9      278.07      256.28      4.14 o
  -2   4   9       78.57       84.34      1.92 o
  -1   4   9        3.90        2.22      0.31 o
   0   4   9      116.88      116.19      2.14 o
   1   4   9       12.88       12.59      0.59 o
   2   4   9        2.66        3.33      0.96 o
   3   4   9        1.12        0.47      0.53 o
  -8   5   9        0.89        0.28      0.42 o
  -7   5   9        4.72        5.58      0.55 o
  -6   5   9        4.67        6.34      0.59 o
  -5   5   9        9.44        6.68      0.45 o
  -4   5   9        1.09        0.84      0.40 o
  -3   5   9       13.25       15.30      0.85 o
  -2   5   9        0.37        0.51      0.34 o
  -1   5   9      138.48      137.45      2.47 o
   0   5   9       23.43       21.27      0.84 o
   1   5   9      103.96       97.29      2.56 o
   2   5   9        1.35        0.83      0.53 o
   3   5   9        6.54        5.57      0.78 o
  -8   6   9       10.17        9.25      0.69 o
  -7   6   9        1.46        3.19      0.49 o
  -6   6   9       72.25       76.18      1.90 o
  -5   6   9       48.99       41.08      1.94 o
  -4   6   9        0.40        0.55      0.33 o
  -3   6   9        0.01       -0.22      0.22 o
  -2   6   9        1.90        3.08      0.37 o
  -1   6   9        2.42        2.57      0.38 o
   0   6   9        3.23        3.69      0.44 o
   1   6   9       14.39       10.87      0.63 o
   2   6   9       25.47       28.82      1.45 o
  -8   7   9        4.72        4.29      0.71 o
  -7   7   9        0.83        0.47      0.42 o
  -6   7   9        0.86        0.83      0.44 o
  -5   7   9        0.09        0.06      0.29 o
  -4   7   9        0.27        0.89      0.30 o
  -3   7   9       37.53       34.49      0.99 o
  -2   7   9        7.70        8.52      0.68 o
  -1   7   9      102.03       96.96      2.00 o
   0   7   9       12.66       11.80      0.66 o
   1   7   9       23.78       26.90      0.90 o
  -7   8   9       10.65        8.37      1.20 o
  -6   8   9        0.15       -0.01      0.46 o
  -5   8   9        0.20        0.55      0.36 o
  -4   8   9        0.12        0.04      0.30 o
  -3   8   9        6.26        8.34      0.54 o
  -2   8   9       24.62       27.15      1.02 o
  -1   8   9        0.96        1.76      0.43 o
  -5   9   9       12.83       13.29      0.87 o
  -4   9   9        1.66        1.34      0.39 o
  -3   9   9        7.45        7.70      0.95 o
   0  -9  10        0.04       -0.58      0.58 o
   1  -9  10        0.00        0.17      0.44 o
   2  -9  10        1.14        0.85      0.44 o
   3  -9  10        2.54        2.21      0.77 o
  -2  -8  10        6.21        5.94      0.59 o
  -1  -8  10        7.03        6.90      1.05 o
   0  -8  10        0.09        1.05      0.46 o
   1  -8  10       22.64       22.67      1.12 o
   2  -8  10        0.44       -0.10      0.41 o
   3  -8  10        4.50        5.94      0.64 o
   4  -8  10        3.55        2.54      0.54 o
  -3  -7  10        0.00       -0.32      0.32 o
  -2  -7  10       21.30       23.82      0.96 o
  -1  -7  10        0.19       -0.10      0.34 o
   0  -7  10        4.53        4.07      0.57 o
   1  -7  10        0.59        0.49      0.43 o
   2  -7  10        4.53        5.04      0.57 o
   3  -7  10        1.23        1.53      0.47 o
   4  -7  10        9.33       11.15      0.78 o
   5  -7  10        3.24        2.18      0.54 o
  -4  -6  10        0.85        0.84      0.42 o
  -3  -6  10        0.05       -0.25      0.31 o
  -2  -6  10        0.01       -0.29      0.29 o
  -1  -6  10       17.65       18.75      0.98 o
   0  -6  10        1.33        0.34      0.43 o
   1  -6  10        7.37        7.85      0.67 o
   2  -6  10       16.42       11.65      0.81 o
   3  -6  10       89.16       87.33      2.48 o
   4  -6  10        0.53       -0.16      0.67 o
   5  -6  10        1.06        1.15      0.67 o
  -5  -5  10        3.38        5.60      0.59 o
  -4  -5  10       53.39       57.33      1.60 o
  -3  -5  10       29.51       28.64      1.01 o
  -2  -5  10       26.18       23.90      0.89 o
  -1  -5  10        0.70        0.37      0.29 o
   0  -5  10      111.69      117.60      3.05 o
   1  -5  10        2.00        3.03      0.47 o
   2  -5  10        0.25       -0.31      0.37 o
   3  -5  10        4.32        3.32      0.54 o
   4  -5  10       19.33       20.94      1.08 o
   5  -5  10       11.79       11.14      0.85 o
   6  -5  10        6.80        5.75      1.63 o
  -6  -4  10        0.07       -0.05      0.47 o
  -5  -4  10       35.17       36.49      1.20 o
  -4  -4  10       26.35       28.82      1.01 o
  -3  -4  10       41.73       41.94      1.30 o
  -2  -4  10       68.97       69.84      1.54 o
  -1  -4  10      163.22      154.99      3.07 o
   0  -4  10      242.91      205.77      4.82 o
   1  -4  10      195.95      181.98      4.38 o
   2  -4  10       75.09       75.58      2.20 o
   3  -4  10        0.47        0.10      0.39 o
   4  -4  10        6.28        5.68      0.85 o
   5  -4  10        2.91        2.34      0.44 o
   6  -4  10        0.31        0.90      0.57 o
  -6  -3  10        8.43        7.80      0.78 o
  -5  -3  10        1.26        1.52      0.96 o
  -4  -3  10        7.63        7.31      0.53 o
  -3  -3  10       26.50       26.52      0.84 o
  -2  -3  10        5.11        3.49      0.39 o
  -1  -3  10       79.39       72.90      1.68 o
   0  -3  10       35.72       30.26      1.77 o
   1  -3  10      119.59      123.52      3.31 o
   2  -3  10        4.67        6.46      0.60 o
   3  -3  10       11.80       10.13      0.63 o
   4  -3  10        5.87        5.47      0.51 o
   5  -3  10       35.72       39.06      1.23 o
   6  -3  10       27.74       31.11      1.52 o
  -7  -2  10        5.94        5.75      1.05 o
  -6  -2  10        0.12       -0.32      0.32 o
  -5  -2  10        3.58        2.90      0.62 o
  -4  -2  10        2.44        2.63      0.35 o
  -3  -2  10       82.12       78.47      2.31 o
  -2  -2  10      245.06      223.95      4.18 o
  -1  -2  10      879.37      827.13     14.01 o
   0  -2  10        8.05        8.94      0.68 o
   1  -2  10       37.09       36.68      1.30 o
   2  -2  10       23.66       22.30      0.89 o
   3  -2  10       52.06       53.73      1.45 o
   4  -2  10        1.73        3.26      0.59 o
   5  -2  10       19.41       21.16      0.91 o
  -7  -1  10        7.21        5.66      0.96 o
  -6  -1  10        2.42        1.84      0.48 o
  -5  -1  10        1.15        0.92      0.41 o
  -4  -1  10        3.18        2.71      0.44 o
  -3  -1  10      200.93      196.89      5.00 o
  -2  -1  10       61.37       56.77      1.40 o
  -1  -1  10        1.05        0.48      0.50 o
   0  -1  10        0.16        0.38      0.45 o
   1  -1  10      638.73      611.63     10.68 o
   2  -1  10      543.86      563.37      9.91 o
   3  -1  10       98.41       99.32      2.27 o
   4  -1  10        0.02        0.07      0.41 o
   5  -1  10       32.22       35.96      1.52 o
  -7   0  10        2.77        2.49      0.86 o
  -6   0  10       32.86       34.83      1.35 o
  -5   0  10      225.61      210.52      4.92 o
  -4   0  10       86.87       85.84      2.34 o
  -3   0  10      148.23      134.55      2.72 o
  -2   0  10       93.86       91.52      2.69 o
  -1   0  10       82.68       72.82      1.43 o
   0   0  10      189.29      182.30      3.01 o
   1   0  10       64.29       67.23      1.99 o
   2   0  10       14.08       16.61      0.79 o
   3   0  10       50.26       48.31      1.69 o
   4   0  10       36.90       37.07      1.52 o
   5   0  10        0.09       -0.53      0.53 o
  -8   1  10        5.64        4.12      0.96 o
  -7   1  10        5.56        4.41      0.96 o
  -6   1  10       66.42       65.32      2.45 o
  -5   1  10      178.25      182.70      4.34 o
  -4   1  10       10.23       11.70      0.81 o
  -3   1  10       63.58       50.04      1.29 o
  -2   1  10        2.87        2.56      0.63 o
  -1   1  10      232.10      233.06      4.30 o
   0   1  10      308.71      332.79      5.95 o
   1   1  10      110.02      101.88      5.09 o
   2   1  10      110.19      112.86      3.05 o
   3   1  10        7.39        6.49      0.77 o
   4   1  10        0.70        0.08      0.51 o
  -8   2  10        1.13        0.29      0.77 o
  -7   2  10        1.56        0.10      0.77 o
  -6   2  10        0.00        0.38      0.77 o
  -5   2  10      103.09       90.19      1.76 o
  -4   2  10        2.68        0.67      0.35 o
  -3   2  10       46.98       43.18      1.48 o
  -2   2  10       57.33       60.97      1.31 o
  -1   2  10       12.61       15.01      0.90 o
   0   2  10       54.99       56.64      1.42 o
   1   2  10        0.13        0.34      0.41 o
   2   2  10       18.15       18.15      1.05 o
   3   2  10       11.59        9.24      0.81 o
   4   2  10       87.02       87.18      2.70 o
  -8   3  10        3.69        2.01      0.96 o
  -7   3  10       26.19       27.71      2.01 o
  -6   3  10        4.02        2.65      0.45 o
  -5   3  10       11.60       13.35      0.87 o
  -4   3  10        9.77        9.67      0.57 o
  -3   3  10      310.90      300.36      4.78 o
  -2   3  10      355.98      354.72      5.57 o
  -1   3  10        0.57       -0.22      0.22 o
   0   3  10        0.11        0.25      0.25 o
   1   3  10       91.34       87.56      2.51 o
   2   3  10        4.65        3.88      0.64 o
   3   3  10       38.70       36.87      1.61 o
  -8   4  10        9.31        9.17      0.91 o
  -7   4  10        0.03        0.05      0.38 o
  -6   4  10       13.86       14.16      0.87 o
  -5   4  10       29.20       31.29      1.03 o
  -4   4  10      259.16      258.83      4.82 o
  -3   4  10      105.76      109.73      2.07 o
  -2   4  10        0.84        1.86      0.32 o
  -1   4  10      101.81       98.25      1.92 o
   0   4  10       96.84       96.75      1.91 o
   1   4  10        0.04       -0.37      0.37 o
   2   4  10       18.08       16.54      1.05 o
   3   4  10        1.97        2.24      0.60 o
  -8   5  10        0.30        0.58      0.54 o
  -7   5  10        9.38       11.84      0.77 o
  -6   5  10        0.00        0.48      0.38 o
  -5   5  10        0.04        0.21      0.35 o
  -4   5  10       19.69       16.13      0.67 o
  -3   5  10        0.02       -0.28      0.28 o
  -2   5  10       28.76       30.96      0.92 o
  -1   5  10       23.57       25.78      0.85 o
   0   5  10        0.06       -0.04      0.31 o
   1   5  10       16.16       15.08      1.05 o
   2   5  10        1.96        1.21      0.57 o
  -7   6  10        0.77        0.74      0.51 o
  -6   6  10       67.79       68.10      1.82 o
  -5   6  10       19.52       22.21      0.90 o
  -4   6  10        4.21        5.61      0.46 o
  -3   6  10        7.00        8.16      0.87 o
  -2   6  10       30.68       30.72      0.95 o
  -1   6  10        4.40        3.39      0.47 o
   0   6  10       18.06       15.90      0.73 o
   1   6  10       20.68       21.83      1.44 o
  -7   7  10       11.23       14.33      1.01 o
  -6   7  10        1.66        4.48      0.77 o
  -5   7  10        3.59        5.50      0.55 o
  -4   7  10        0.87        0.91      0.35 o
  -3   7  10        1.03        0.93      0.35 o
  -2   7  10       15.76       16.81      0.76 o
  -1   7  10       32.73       34.82      1.08 o
   0   7  10       18.73       22.15      1.73 o
  -5   8  10        0.04       -0.21      0.33 o
  -4   8  10        0.23       -0.12      0.39 o
  -3   8  10        2.41        5.00      0.57 o
  -2   8  10        0.13        0.12      0.44 o
   0  -8  11       37.93       43.42      1.65 o
   1  -8  11        1.50        1.37      0.51 o
   2  -8  11        3.19        4.53      0.96 o
   3  -8  11        0.06       -0.48      0.58 o
  -2  -7  11        8.97       11.04      0.85 o
  -1  -7  11        0.04        0.46      0.44 o
   0  -7  11       15.31       15.71      0.98 o
   1  -7  11        4.37        7.42      0.71 o
   2  -7  11        2.96        3.44      0.57 o
   3  -7  11        1.24        0.86      0.44 o
   4  -7  11       14.68       16.36      1.02 o
  -3  -6  11       10.99       12.54      0.85 o
  -2  -6  11       10.34       10.55      1.15 o
  -1  -6  11        0.52        1.34      0.47 o
   0  -6  11       18.49       19.24      2.59 o
   1  -6  11       13.44       21.03      1.12 o
   2  -6  11       38.85       37.24      2.21 o
   3  -6  11        3.80        2.35      0.54 o
   4  -6  11        4.11        4.95      1.01 o
  -4  -5  11        0.83        0.29      0.39 o
  -3  -5  11       16.01       13.28      1.16 o
  -2  -5  11       39.59       42.88      1.27 o
  -1  -5  11        9.70        7.33      0.68 o
   0  -5  11        2.99        4.25      0.57 o
   1  -5  11        7.19        6.09      0.68 o
   2  -5  11       22.84       23.75      1.77 o
   3  -5  11        2.11        1.60      0.51 o
   4  -5  11        0.94        0.32      0.44 o
   5  -5  11        0.36        0.84      0.51 o
  -5  -4  11       10.40       10.58      0.96 o
  -4  -4  11       18.23       20.77      0.90 o
  -3  -4  11       18.09       20.05      0.85 o
  -2  -4  11       13.43       15.51      0.81 o
  -1  -4  11        1.36        2.43      0.47 o
   0  -4  11      131.16      115.77      3.09 o
   1  -4  11        5.62        5.77      0.61 o
   2  -4  11        4.08        4.03      0.72 o
   3  -4  11        3.37        4.99      0.61 o
   4  -4  11        9.93       12.06      0.85 o
   5  -4  11        5.87        6.13      0.74 o
  -6  -3  11        1.94        1.45      0.57 o
  -5  -3  11       14.94       14.31      0.94 o
  -4  -3  11        0.21       -0.23      0.29 o
  -3  -3  11       79.88       78.61      1.71 o
  -2  -3  11       12.08       12.88      0.68 o
  -1  -3  11        2.07        0.81      0.41 o
   0  -3  11       10.26        8.69      0.68 o
   1  -3  11       71.47       73.99      2.24 o
   2  -3  11       36.75       37.41      1.46 o
   3  -3  11        0.43        0.00      0.41 o
   4  -3  11        3.07        3.70      0.49 o
   5  -3  11       18.30       19.89      1.00 o
  -6  -2  11       17.43       22.21      1.18 o
  -5  -2  11       11.47       12.31      0.85 o
  -4  -2  11       13.70       12.60      0.74 o
  -3  -2  11       14.42       11.20      0.78 o
  -2  -2  11      123.97      112.62      2.38 o
  -1  -2  11       13.25       15.36      0.88 o
   0  -2  11       49.50       45.59      1.59 o
   1  -2  11        3.09        2.05      0.51 o
   2  -2  11       15.39       16.75      1.49 o
   3  -2  11       11.60       13.19      0.76 o
   4  -2  11        5.88        4.41      0.52 o
   5  -2  11        0.04        0.93      0.51 o
  -6  -1  11        7.54        7.67      0.74 o
  -5  -1  11       29.44       32.57      1.36 o
  -4  -1  11        6.93        6.90      0.61 o
  -3  -1  11        4.42        4.41      0.54 o
  -2  -1  11       39.86       33.57      1.47 o
  -1  -1  11       33.00       37.35      1.77 o
   0  -1  11       87.58       86.79      2.78 o
   1  -1  11        9.38        8.36      0.57 o
   2  -1  11       27.58       25.46      0.97 o
   3  -1  11       24.47       24.14      1.19 o
   4  -1  11        2.01        2.74      0.96 o
  -7   0  11        0.27        0.48      0.77 o
  -6   0  11        6.05        5.05      0.64 o
  -5   0  11        1.79        3.44      0.57 o
  -4   0  11       44.72       46.20      1.59 o
  -3   0  11        3.10        2.02      0.46 o
  -2   0  11       50.46       58.99      1.80 o
  -1   0  11       37.06       37.36      1.35 o
   0   0  11      170.69      162.66      3.97 o
   1   0  11        0.09        0.62      0.39 o
   2   0  11       45.88       42.82      1.59 o
   3   0  11       74.64       73.17      2.30 o
   4   0  11      115.74      121.36      3.38 o
  -7   1  11        2.83        0.29      0.77 o
  -6   1  11        0.55        0.50      0.53 o
  -5   1  11        3.16        3.45      0.57 o
  -4   1  11        4.23        3.08      0.51 o
  -3   1  11       83.64       81.01      2.31 o
  -2   1  11       23.47       19.27      0.98 o
  -1   1  11       91.05       92.64      2.05 o
   0   1  11        0.05       -0.34      0.34 o
   1   1  11        4.88        3.93      0.54 o
   2   1  11       94.65       91.42      2.83 o
   3   1  11       43.13       44.14      1.87 o
   4   1  11        6.40        6.32      0.81 o
  -7   2  11        4.46        3.74      1.05 o
  -6   2  11       20.25       20.90      1.73 o
  -5   2  11        2.20        1.78      0.48 o
  -4   2  11      162.86      162.49      3.97 o
  -3   2  11       12.88       11.12      0.64 o
  -2   2  11        0.15       -0.07      0.40 o
  -1   2  11       84.59       85.86      1.95 o
   0   2  11       41.51       39.15      1.49 o
   1   2  11        1.16        1.44      0.48 o
   2   2  11       73.86       78.05      2.40 o
   3   2  11       10.50       11.95      0.94 o
  -7   3  11        0.37       -0.10      0.77 o
  -6   3  11        4.05        3.36      1.05 o
  -5   3  11        0.90        0.38      0.39 o
  -4   3  11        0.87        2.21      0.38 o
  -3   3  11       21.68       24.22      0.80 o
  -2   3  11       28.81       30.74      1.41 o
  -1   3  11        2.88        3.96      0.46 o
   0   3  11       24.83       23.32      1.25 o
   1   3  11       31.41       36.52      1.56 o
   2   3  11        4.97        5.02      0.71 o
  -7   4  11        0.55       -0.29      0.86 o
  -6   4  11       17.36       19.11      1.53 o
  -5   4  11       12.72       17.16      0.78 o
  -4   4  11        0.25        0.32      0.29 o
  -3   4  11        8.01       11.54      0.59 o
  -2   4  11       23.14       22.10      0.77 o
  -1   4  11       25.39       27.19      0.99 o
   0   4  11       98.42       98.56      2.88 o
   1   4  11        1.16       -0.10      0.53 o
   2   4  11       16.18       18.61      1.29 o
  -7   5  11        3.14        3.36      0.53 o
  -6   5  11        4.73        8.62      0.96 o
  -5   5  11       31.83       29.74      1.06 o
  -4   5  11        5.05        4.81      0.44 o
  -3   5  11        0.31        0.25      0.30 o
  -2   5  11       82.29       84.88      1.78 o
  -1   5  11       74.67       77.37      1.95 o
   0   5  11       41.45       43.77      1.76 o
   1   5  11       12.96       11.62      1.39 o
  -6   6  11       12.37       13.46      0.98 o
  -5   6  11       11.00       13.02      0.66 o
  -4   6  11        0.57       -0.31      0.31 o
  -3   6  11        7.38        8.15      0.54 o
  -2   6  11        0.26        0.66      0.35 o
  -1   6  11        0.09        0.25      0.34 o
   0   6  11        3.03        2.62      0.64 o
  -5   7  11        3.86        5.77      0.51 o
  -4   7  11        2.93        4.44      0.49 o
  -3   7  11        4.12        4.12      0.48 o
  -2   7  11       20.81       25.53      0.93 o
  -1  -7  12       35.99       41.14      2.40 o
   0  -7  12       37.37       47.24      1.80 o
   1  -7  12        1.63        2.34      0.57 o
   2  -7  12        1.04        0.43      0.47 o
  -2  -6  12       24.99       26.85      1.92 o
  -1  -6  12        8.05        7.22      0.71 o
   0  -6  12       22.24       22.98      1.58 o
   1  -6  12       26.70       28.99      2.45 o
   2  -6  12        3.13        4.64      1.05 o
   3  -6  12        0.61        0.58      0.48 o
  -3  -5  12        3.85        4.83      0.53 o
  -2  -5  12        0.11       -0.24      0.41 o
  -1  -5  12        0.33        0.29      0.41 o
   0  -5  12       15.93       19.72      1.39 o
   1  -5  12       17.55       17.86      1.05 o
   2  -5  12       21.02       20.38      1.92 o
   3  -5  12       11.51       14.93      1.02 o
   4  -5  12        1.07        1.34      0.77 o
  -4  -4  12       20.58       23.99      1.22 o
  -3  -4  12        1.11        1.69      0.39 o
  -2  -4  12       54.03       58.93      1.97 o
  -1  -4  12        0.42        0.56      0.44 o
   0  -4  12        0.10        0.07      0.43 o
   1  -4  12        3.27        4.01      0.91 o
   2  -4  12       46.46       47.40      1.76 o
   3  -4  12        1.57        0.86      1.20 o
   4  -4  12        9.55       10.60      0.87 o
  -5  -3  12        0.58        0.38      0.47 o
  -4  -3  12        2.53        2.93      0.54 o
  -3  -3  12        1.93        1.73      0.40 o
  -2  -3  12        3.31        3.22      0.96 o
  -1  -3  12       99.96      102.69      2.88 o
   0  -3  12        6.06        6.21      0.64 o
   1  -3  12       20.95       21.45      1.12 o
   2  -3  12        3.24        2.58      0.57 o
   3  -3  12       13.01       11.40      0.87 o
   4  -3  12        2.92        2.82      0.60 o
  -5  -2  12        4.24        4.79      0.68 o
  -4  -2  12       33.43       39.67      2.78 o
  -3  -2  12        1.57        2.02      0.67 o
  -2  -2  12       40.06       36.40      1.42 o
  -1  -2  12        4.28        5.52      0.61 o
   0  -2  12       17.41       15.14      0.96 o
   1  -2  12       43.06       42.27      2.25 o
   2  -2  12       11.88       13.69      0.94 o
   3  -2  12        0.58        1.82      0.77 o
   4  -2  12        4.21        4.11      0.64 o
  -6  -1  12        6.10        7.01      1.01 o
  -5  -1  12        5.28        5.27      0.81 o
  -4  -1  12        9.20        9.81      0.78 o
  -3  -1  12       34.16       32.68      1.32 o
  -2  -1  12        4.22        4.94      1.25 o
  -1  -1  12       51.15       48.24      2.40 o
   0  -1  12        0.96        3.55      0.77 o
   1  -1  12        8.82        7.29      0.96 o
   2  -1  12       18.17       13.23      1.25 o
   3  -1  12       12.61       13.41      1.20 o
  -6   0  12        1.13        1.58      0.57 o
  -5   0  12        8.52        8.38      0.78 o
  -4   0  12       68.51       60.56      1.97 o
  -3   0  12        1.72        2.06      0.51 o
  -2   0  12        1.26        1.20      0.47 o
  -1   0  12       35.54       30.30      1.82 o
   0   0  12        0.89        2.30      0.77 o
   1   0  12        3.57        4.18      0.61 o
   2   0  12        8.27       10.05      0.85 o
   3   0  12        6.97        7.21      2.06 o
  -6   1  12        1.96        2.68      0.96 o
  -5   1  12        2.17        2.46      0.53 o
  -4   1  12        6.38        9.87      0.96 o
  -3   1  12       18.05       19.28      1.02 o
  -2   1  12        3.44        3.05      0.54 o
  -1   1  12        8.56        8.45      1.20 o
   0   1  12       39.05       39.75      1.87 o
   1   1  12       73.35       81.11      6.14 o
   2   1  12        6.01        6.11      0.91 o
   3   1  12       28.94       32.24      1.52 o
  -6   2  12       48.37       41.81      2.40 o
  -5   2  12        4.00        4.89      0.67 o
  -4   2  12        0.51        0.62      0.46 o
  -3   2  12       12.82       14.84      0.91 o
  -2   2  12        3.16        3.45      0.46 o
  -1   2  12        5.44        6.26      0.68 o
   0   2  12        0.84        0.97      0.51 o
   1   2  12       82.31       87.09      5.08 o
   2   2  12       12.37       12.73      0.97 o
  -6   3  12        1.14        0.96      0.86 o
  -5   3  12        0.16        0.01      0.41 o
  -4   3  12        6.02        6.49      0.69 o
  -3   3  12        6.78        5.85      0.75 o
  -2   3  12       80.56       84.16      2.03 o
  -1   3  12       47.40       50.99      3.36 o
   0   3  12       16.39       18.97      1.15 o
   1   3  12        9.37       11.50      0.94 o
  -6   4  12        4.90        6.42      1.15 o
  -5   4  12        0.63        1.59      0.44 o
  -4   4  12        0.41        0.20      0.37 o
  -3   4  12       23.77       23.76      0.98 o
  -2   4  12        9.04       10.37      0.68 o
  -1   4  12       25.99       30.30      1.38 o
   0   4  12        0.13       -0.47      0.47 o
  -6   5  12        1.29        1.92      0.96 o
  -5   5  12       17.63       18.92      0.93 o
  -4   5  12       19.49       23.10      1.06 o
  -3   5  12        3.03        1.55      0.44 o
  -2   5  12       14.28       18.34      0.90 o
  -1   5  12       20.68       23.69      1.28 o
  -5   6  12       12.75       15.81      0.89 o
  -4   6  12        2.85        2.86      0.77 o
  -3   6  12        8.71        9.51      0.63 o
  -2   6  12        0.96       -0.10      0.67 o
  -2  -5  13       22.82       23.76      1.28 o
  -1  -5  13       12.63       13.16      0.95 o
   0  -5  13        9.69        9.12      0.85 o
   1  -5  13       28.32       33.66      1.49 o
   2  -5  13        0.06        0.02      0.51 o
  -3  -4  13        5.64        6.62      1.05 o
  -2  -4  13        3.20        4.08      0.68 o
  -1  -4  13        3.21        2.98      0.61 o
   0  -4  13        0.02       -0.19      0.41 o
   1  -4  13       13.69       11.25      0.91 o
   2  -4  13        5.32        4.10      0.67 o
  -4  -3  13       35.17       44.99      1.73 o
  -3  -3  13       16.38       12.27      1.34 o
  -2  -3  13        2.34        1.82      0.77 o
  -1  -3  13       16.98       20.37      1.12 o
   0  -3  13        2.01        1.10      0.54 o
   1  -3  13       43.25       48.89      1.87 o
   2  -3  13        1.53        1.80      1.39 o
  -4  -2  13        2.72        2.79      0.61 o
  -3  -2  13       27.94       30.59      1.92 o
  -2  -2  13        9.60        9.49      1.15 o
  -1  -2  13       86.47       75.97      3.26 o
   0  -2  13       16.70       18.89      1.53 o
   1  -2  13        0.44        0.77      0.67 o
   2  -2  13        0.68        1.25      0.67 o
  -5  -1  13        7.76        7.22      1.10 o
  -4  -1  13        3.47        2.58      0.57 o
  -3  -1  13       10.39        8.44      1.15 o
  -2  -1  13        0.14        0.00      0.58 o
  -1  -1  13       14.66       21.48      1.63 o
   0  -1  13       12.49       11.41      1.25 o
   1  -1  13        8.36        9.40      1.15 o
   2  -1  13       11.51        9.11      1.15 o
  -5   0  13       39.71       42.01      1.66 o
  -4   0  13       29.16       29.91      2.35 o
  -3   0  13       79.52       86.69      2.54 o
  -2   0  13       12.32       11.60      1.25 o
  -1   0  13       10.21       11.50      1.25 o
   0   0  13        1.16        0.86      0.67 o
   1   0  13       23.56       24.55      1.73 o
   2   0  13        0.33       -0.58      0.58 o
  -5   1  13        0.00       -0.46      0.46 o
  -4   1  13        0.51        0.53      0.46 o
  -3   1  13        1.95        3.46      0.68 o
  -2   1  13        4.01        4.51      0.86 o
  -1   1  13        0.12        0.10      0.58 o
   0   1  13       44.51       42.19      2.30 o
   1   1  13        0.22       -0.21      0.46 o
  -5   2  13       10.91       14.81      1.01 o
  -4   2  13        2.09        1.84      0.53 o
  -3   2  13       12.13       12.98      0.91 o
  -2   2  13        1.17        2.40      0.77 o
  -1   2  13       10.68       11.40      1.20 o
   0   2  13        3.66        3.40      0.64 o
   1   2  13       21.46       24.48      1.28 o
  -5   3  13        2.20        0.50      0.48 o
  -4   3  13        2.15        2.44      0.60 o
  -3   3  13        1.51        2.79      0.60 o
  -2   3  13       45.27       52.89      2.88 o
  -1   3  13        0.08        0.47      0.46 o
   0   3  13       13.10       11.82      1.49 o
  -5   4  13       24.32       28.71      1.38 o
  -4   4  13        0.27        0.03      0.42 o
  -3   4  13        0.46        0.29      0.39 o
  -2   4  13       15.07       19.19      1.15 o
  -1   4  13       32.79       34.55      1.58 o
  -2  -3  14        3.09        1.92      0.86 o
  -1  -3  14        0.39        1.82      0.86 o
   0  -3  14       12.54       14.57      1.44 o
  -3  -2  14       56.67       68.76      3.26 o
  -2  -2  14        6.10        7.09      1.15 o
  -1  -2  14        0.71        0.38      0.58 o
   0  -2  14        5.25        5.75      1.05 o
  -3  -1  14        4.21        2.68      0.86 o
  -2  -1  14        7.07        8.92      1.25 o
  -1  -1  14        0.63        0.67      0.67 o
   0  -1  14       67.37       77.78      3.55 o
  -4   0  14        4.01        2.68      0.86 o
  -3   0  14        0.13        0.19      0.67 o
  -2   0  14       23.21       26.18      1.82 o
  -1   0  14        5.62        9.68      1.25 o
   0   0  14       14.00       12.18      1.34 o
  -4   1  14        4.17        4.26      0.71 o
  -3   1  14        3.56        3.55      0.96 o
  -2   1  14       86.28       94.20      3.93 o
  -1   1  14       27.23       32.22      2.11 o
  -3   2  14       20.91       24.93      1.82 o
  -2   2  14       25.75       27.33      1.92 o
 
